# Supplementary material for: Disease modification and symptom relief in osteoarthritis using a mutated GCP‐2/CXCL6 chemokine
Source: EMBO Mol Med. 2022 Dec 12;15(1):e16218. doi: 10.15252/emmm.202216218 (PMC9832835; doi:10.15252/emmm.202216218)
Supplement: Supplementary file 2 — Source Data for Expanded View [file EMMM-15-e16218-s006.zip]

Archive with 8 entries (7 files):
- EV_4.zip.zip
- EV_1_zip.zip
- __MACOSX/
- __MACOSX/._EV_1_zip.zip
- EV_3_zip.zip
- __MACOSX/._EV_3_zip.zip
- EV_2_zip.zip
- __MACOSX/._EV_2_zip.zip
