# Supplementary material for: Disease modification and symptom relief in osteoarthritis using a mutated GCP‐2/CXCL6 chemokine
Source: EMBO Mol Med. 2022 Dec 12;15(1):e16218. doi: 10.15252/emmm.202216218 (PMC9832835; doi:10.15252/emmm.202216218)
Supplement: Supplementary file 4 — Source Data for Figure 1 [file EMMM-15-e16218-s008.zip]

Archive with 34 entries (30 files):
- F1/021015c.tif
- F1/021015d.tif
- F1/021015j growth plate.tif
- F1/021015l growth plate.tif
- F1/1a.png
- F1/1a.xcf
- F1/1a-1 x10.tif
- F1/1a-2 IgG x10.tif
- F1/1b.png
- F1/1b.xcf
- F1/1c.png
- F1/1c.tif
- F1/1c.xcf
- F1/1C/
- F1/1C/K16/
- F1/1C/K16/Composite flat.tif (RGB).tif
- F1/1C/K16/Composite.tif
- F1/1C/K16/Image004_ch00.tif
- F1/1C/K16/Image005_ch00.tif
- F1/1C/K16/Image013_ch00 edited.tif
- F1/1C/K16/Image013_ch00.tif
- F1/1C/K16/Image015_ch00 edited.tif
- F1/1C/K16/Image015_ch00 edited.tif (red).tif
- F1/1C/K16/Image015_ch00.tif
- F1/1d.png
- F1/1d.xcf
- F1/1D/
- F1/1D/human cartilage 1/
- F1/1D/human cartilage 1/GCP2-DAPI DIC.tif
- F1/1D/human cartilage 1/GCP2-DAPI DIC.xcf
- F1/1D/human cartilage 1/Image_2124.tif
- F1/1D/human cartilage 1/Image_2125.tif
- F1/1D/human cartilage 1/Image_2126.tif
- F1/Untitled.xcf
