# Supplementary material for: Disease modification and symptom relief in osteoarthritis using a mutated GCP‐2/CXCL6 chemokine
Source: EMBO Mol Med. 2022 Dec 12;15(1):e16218. doi: 10.15252/emmm.202216218 (PMC9832835; doi:10.15252/emmm.202216218)
Supplement: Supplementary file 5 — Source Data for Figure 2 [file EMMM-15-e16218-s007.zip]

Archive with 146 entries (102 files):
- F2/2g GCP-2 blue.tif
- F2/2g GCP-2 composite.tif
- F2/2g GCP-2 composite.tif (RGB) flat.tif
- F2/2g GCP-2 composite.tif (RGB) flat.tif (RGB).tif
- F2/2g GCP-2 red.tif
- F2/2g GFP blue.tif
- F2/2g gfp composite.tif
- F2/2g gfp flat.tif (RGB).tif
- F2/2g GFP red.tif
- F2/2g.png
- F2/2g.xcf
- F2/2h.png
- F2/2h.xcf
- F2/F2.png
- F2/S2F.tif
- F2/Scripts Fig2/
- F2/Scripts Fig2/.RData
- F2/Scripts Fig2/.Rhistory
- F2/Scripts Fig2/.Rproj.user/
- F2/Scripts Fig2/.Rproj.user/1BB6BF30/
- F2/Scripts Fig2/.Rproj.user/1BB6BF30/bibliography-index/
- F2/Scripts Fig2/.Rproj.user/1BB6BF30/ctx/
- F2/Scripts Fig2/.Rproj.user/1BB6BF30/explorer-cache/
- F2/Scripts Fig2/.Rproj.user/1BB6BF30/pcs/
- F2/Scripts Fig2/.Rproj.user/1BB6BF30/pcs/files-pane.pper
- F2/Scripts Fig2/.Rproj.user/1BB6BF30/pcs/source-pane.pper
- F2/Scripts Fig2/.Rproj.user/1BB6BF30/pcs/windowlayoutstate.pper
- F2/Scripts Fig2/.Rproj.user/1BB6BF30/pcs/workbench-pane.pper
- F2/Scripts Fig2/.Rproj.user/1BB6BF30/presentation/
- F2/Scripts Fig2/.Rproj.user/1BB6BF30/profiles-cache/
- F2/Scripts Fig2/.Rproj.user/1BB6BF30/rmd-outputs
- F2/Scripts Fig2/.Rproj.user/1BB6BF30/saved_source_markers
- F2/Scripts Fig2/.Rproj.user/1BB6BF30/sources/
- F2/Scripts Fig2/.Rproj.user/1BB6BF30/sources/per/
- F2/Scripts Fig2/.Rproj.user/1BB6BF30/sources/per/t/
- F2/Scripts Fig2/.Rproj.user/1BB6BF30/sources/per/u/
- F2/Scripts Fig2/.Rproj.user/1BB6BF30/sources/prop/
- F2/Scripts Fig2/.Rproj.user/1BB6BF30/sources/prop/2B3AB656
- F2/Scripts Fig2/.Rproj.user/1BB6BF30/sources/prop/2E83E275
- F2/Scripts Fig2/.Rproj.user/1BB6BF30/sources/prop/322AD640
- F2/Scripts Fig2/.Rproj.user/1BB6BF30/sources/prop/3A6B25E0
- F2/Scripts Fig2/.Rproj.user/1BB6BF30/sources/prop/64DDCEC8
- F2/Scripts Fig2/.Rproj.user/1BB6BF30/sources/prop/7161768E
- F2/Scripts Fig2/.Rproj.user/1BB6BF30/sources/prop/86C3C586
- F2/Scripts Fig2/.Rproj.user/1BB6BF30/sources/prop/87BA56F1
- F2/Scripts Fig2/.Rproj.user/1BB6BF30/sources/prop/E5F2DC11
- F2/Scripts Fig2/.Rproj.user/1BB6BF30/sources/prop/F70E67E9
- F2/Scripts Fig2/.Rproj.user/1BB6BF30/sources/prop/INDEX
- F2/Scripts Fig2/.Rproj.user/1BB6BF30/tutorial/
- F2/Scripts Fig2/.Rproj.user/1BB6BF30/viewer-cache/
- F2/Scripts Fig2/.Rproj.user/619DFFB0/
- F2/Scripts Fig2/.Rproj.user/619DFFB0/bibliography-index/
- F2/Scripts Fig2/.Rproj.user/619DFFB0/ctx/
- F2/Scripts Fig2/.Rproj.user/619DFFB0/explorer-cache/
- F2/Scripts Fig2/.Rproj.user/619DFFB0/pcs/
- F2/Scripts Fig2/.Rproj.user/619DFFB0/pcs/files-pane.pper
- F2/Scripts Fig2/.Rproj.user/619DFFB0/pcs/source-pane.pper
- F2/Scripts Fig2/.Rproj.user/619DFFB0/pcs/windowlayoutstate.pper
- F2/Scripts Fig2/.Rproj.user/619DFFB0/pcs/workbench-pane.pper
- F2/Scripts Fig2/.Rproj.user/619DFFB0/presentation/
- F2/Scripts Fig2/.Rproj.user/619DFFB0/profiles-cache/
- F2/Scripts Fig2/.Rproj.user/619DFFB0/rmd-outputs
- F2/Scripts Fig2/.Rproj.user/619DFFB0/saved_source_markers
- F2/Scripts Fig2/.Rproj.user/619DFFB0/sources/
- F2/Scripts Fig2/.Rproj.user/619DFFB0/sources/per/
- F2/Scripts Fig2/.Rproj.user/619DFFB0/sources/per/t/
- F2/Scripts Fig2/.Rproj.user/619DFFB0/sources/per/t/11F4395E
- F2/Scripts Fig2/.Rproj.user/619DFFB0/sources/per/t/11F4395E-contents
- F2/Scripts Fig2/.Rproj.user/619DFFB0/sources/per/t/232ECB6C
- F2/Scripts Fig2/.Rproj.user/619DFFB0/sources/per/t/232ECB6C-contents
- F2/Scripts Fig2/.Rproj.user/619DFFB0/sources/per/t/358622E2
- F2/Scripts Fig2/.Rproj.user/619DFFB0/sources/per/t/358622E2-contents
- F2/Scripts Fig2/.Rproj.user/619DFFB0/sources/per/t/91FC536F
- F2/Scripts Fig2/.Rproj.user/619DFFB0/sources/per/t/91FC536F-contents
- F2/Scripts Fig2/.Rproj.user/619DFFB0/sources/per/t/9566EDF9
- F2/Scripts Fig2/.Rproj.user/619DFFB0/sources/per/t/9566EDF9-contents
- F2/Scripts Fig2/.Rproj.user/619DFFB0/sources/per/t/B5DE9149
- F2/Scripts Fig2/.Rproj.user/619DFFB0/sources/per/t/B5DE9149-contents
- F2/Scripts Fig2/.Rproj.user/619DFFB0/sources/per/t/C2FFE524
- F2/Scripts Fig2/.Rproj.user/619DFFB0/sources/per/t/C2FFE524-contents
- F2/Scripts Fig2/.Rproj.user/619DFFB0/sources/per/t/CCAC006F
- F2/Scripts Fig2/.Rproj.user/619DFFB0/sources/per/t/CCAC006F-contents
- F2/Scripts Fig2/.Rproj.user/619DFFB0/sources/per/t/F20A24D1
- F2/Scripts Fig2/.Rproj.user/619DFFB0/sources/per/t/F20A24D1-contents
- F2/Scripts Fig2/.Rproj.user/619DFFB0/sources/per/u/
- F2/Scripts Fig2/.Rproj.user/619DFFB0/sources/prop/
- F2/Scripts Fig2/.Rproj.user/619DFFB0/sources/prop/0AF35CD4
- F2/Scripts Fig2/.Rproj.user/619DFFB0/sources/prop/27D50FB3
- F2/Scripts Fig2/.Rproj.user/619DFFB0/sources/prop/3B4F665D
- F2/Scripts Fig2/.Rproj.user/619DFFB0/sources/prop/4369E664
- F2/Scripts Fig2/.Rproj.user/619DFFB0/sources/prop/4B3DAB4E
- F2/Scripts Fig2/.Rproj.user/619DFFB0/sources/prop/559E47DA
- F2/Scripts Fig2/.Rproj.user/619DFFB0/sources/prop/716B9C8D
- F2/Scripts Fig2/.Rproj.user/619DFFB0/sources/prop/77E89A48
- F2/Scripts Fig2/.Rproj.user/619DFFB0/sources/prop/79D13C96
- F2/Scripts Fig2/.Rproj.user/619DFFB0/sources/prop/8888A76C
- F2/Scripts Fig2/.Rproj.user/619DFFB0/sources/prop/984F33BC
- F2/Scripts Fig2/.Rproj.user/619DFFB0/sources/prop/CFF6420C
- F2/Scripts Fig2/.Rproj.user/619DFFB0/sources/prop/E13C19BF
- F2/Scripts Fig2/.Rproj.user/619DFFB0/sources/prop/FC9B0929
- F2/Scripts Fig2/.Rproj.user/619DFFB0/sources/prop/INDEX
- F2/Scripts Fig2/.Rproj.user/619DFFB0/tutorial/
- F2/Scripts Fig2/.Rproj.user/619DFFB0/viewer-cache/
- F2/Scripts Fig2/.Rproj.user/FD157460/
- F2/Scripts Fig2/.Rproj.user/FD157460/ctx/
- F2/Scripts Fig2/.Rproj.user/FD157460/explorer-cache/
- F2/Scripts Fig2/.Rproj.user/FD157460/pcs/
- F2/Scripts Fig2/.Rproj.user/FD157460/pcs/files-pane.pper
- F2/Scripts Fig2/.Rproj.user/FD157460/pcs/source-pane.pper
- F2/Scripts Fig2/.Rproj.user/FD157460/pcs/windowlayoutstate.pper
- F2/Scripts Fig2/.Rproj.user/FD157460/pcs/workbench-pane.pper
- F2/Scripts Fig2/.Rproj.user/FD157460/presentation/
- F2/Scripts Fig2/.Rproj.user/FD157460/profiles-cache/
- F2/Scripts Fig2/.Rproj.user/FD157460/rmd-outputs
- F2/Scripts Fig2/.Rproj.user/FD157460/saved_source_markers
- F2/Scripts Fig2/.Rproj.user/FD157460/sources/
- F2/Scripts Fig2/.Rproj.user/FD157460/sources/per/
- F2/Scripts Fig2/.Rproj.user/FD157460/sources/per/t/
- F2/Scripts Fig2/.Rproj.user/FD157460/sources/per/t/8E2C51C2
- F2/Scripts Fig2/.Rproj.user/FD157460/sources/per/t/8E2C51C2-contents
- F2/Scripts Fig2/.Rproj.user/FD157460/sources/per/u/
- F2/Scripts Fig2/.Rproj.user/FD157460/sources/prop/
- F2/Scripts Fig2/.Rproj.user/FD157460/sources/prop/6C187051
- F2/Scripts Fig2/.Rproj.user/FD157460/sources/prop/INDEX
- F2/Scripts Fig2/.Rproj.user/FD157460/viewer-cache/
- F2/Scripts Fig2/.Rproj.user/shared/
- F2/Scripts Fig2/.Rproj.user/shared/notebooks/
- F2/Scripts Fig2/.Rproj.user/shared/notebooks/patch-chunk-names
- F2/Scripts Fig2/.Rproj.user/shared/notebooks/paths
- F2/Scripts Fig2/10T micromasses 15sep2017.xlsx
- F2/Scripts Fig2/area under the curve.xlsx
- F2/Scripts Fig2/collagen quantification_1st try april16_04072018.xlsx
- F2/Scripts Fig2/Ectopic cartilage_TB staining_R.xlsx
- F2/Scripts Fig2/ex-Fig2B in 10t12.R
- F2/Scripts Fig2/Explant Summary R format.xlsx
- F2/Scripts Fig2/Fig2.Rproj
- F2/Scripts Fig2/Fig2A.R
- F2/Scripts Fig2/Fig2B.R
- F2/Scripts Fig2/Fig2C.R
- F2/Scripts Fig2/Fig2D.R
- F2/Scripts Fig2/Fig2E.R
- F2/Scripts Fig2/Fig2F.R
- F2/Scripts Fig2/Fig2G.R
- F2/Scripts Fig2/FluorescentvariouRformat.xlsx
- F2/Scripts Fig2/R summary qPCR.xlsx
- F2/Scripts Fig2/SiRNA summary quantification.xlsx
