# Supplementary material for: Disease modification and symptom relief in osteoarthritis using a mutated GCP‐2/CXCL6 chemokine
Source: EMBO Mol Med. 2022 Dec 12;15(1):e16218. doi: 10.15252/emmm.202216218 (PMC9832835; doi:10.15252/emmm.202216218)
Supplement: Supplementary file 5 — Source Data for Figure 2 [file EMMM-15-e16218-s007.zip › F2/Scripts Fig2/10T micromasses 15sep2017.xlsx]

## Sheet: End point
User: USER
Path: C:\Program Files (x86)\BMG\Omega\User\Data\
Test ID: 957
Test Name: Alcian Blue
Date: 15/09/2017
Time: 09:30:41
Absorbance			Absorbance values are displayed as OD
	1. Raw Data (620)
	1	2	3	4	5	6	7	8	9	10	11	12
A	0.199	0.202	0.228	0.23
B	0.208	0.22	0.22	0.219
C	0.183	0.199	0.226	0.24
D	0.184	0.198	0.228	0.231
E	0.181	0.185	0.215	0.218
F	0.174	0.182	0.228	0.238
G	0.167	0.177	0.208	0.216
H	0.173	0.178	0.215	0.218	0.051	0.023
	2. Blank corrected based on Raw Data (620)
	1	2	3	4	5	6	7	8	9	10	11	12		Average of all blanks used
A	0.162	0.165	0.228	0.23
B	0.171	0.183	0.22	0.219
C	0.146	0.162	0.226	0.24
D	0.147	0.161	0.228	0.231
E	0.181	0.185	0.215	0.218
F	0.174	0.182	0.228	0.238
G	0.167	0.177	0.208	0.216
H	0.173	0.178	0.215	0.218
	3. Average over replicates based on Blank corrected (620)
	1	2	3	4	5	6	7	8	9	10	11	12
A	0.163	0.163	0.229	0.229
B	0.177	0.177	0.22	0.22
C	0.154	0.154	0.233	0.233
D	0.154	0.154	0.229	0.229
E	0.183	0.183	0.217	0.217
F	0.178	0.178	0.233	0.233
G	0.172	0.172	0.212	0.212
H	0.175	0.175	0.216	0.216

## Sheet: analysis
								t test
		ctrl	GCP2	BMP2	BMP2+GCP2				ctrl vs GCP2		BMP2 Vs BMP2+GCP2
		0.163	0.183	0.229	0.217				0.0443515		0.176278
		0.177	0.178	0.22	0.233
		0.154	0.172	0.233	0.212
		0.154	0.175	0.229	0.216
	average	0.162	0.177	0.22775	0.2195

## Sheet: R
Date	Sample	Treatment	AB_absorbance	AB_normalised
170915	C1	CONTROL	0.163	100.617
170915	C2	CONTROL	0.177	109.259
170915	C3	CONTROL	0.154	95.0617
170915	C4	CONTROL	0.154	95.0617
170915	G1	GCP2	0.183	112.963
170915	G2	GCP2	0.178	109.877
170915	G3	GCP2	0.172	106.173
170915	G4	GCP2	0.175	108.025
170915	B1	BMP2	0.229	141.358
170915	B2	BMP2	0.22	135.802
170915	B3	BMP2	0.233	143.827
170915	B4	BMP2	0.229	141.358
170915	BG1	BMP2+GCP2	0.217	133.951
170915	BG2	BMP2+GCP2	0.233	143.827
170915	BG3	BMP2+GCP2	0.212	130.864
170915	BG4	BMP2+GCP2	0.216	133.333
