# Supplementary material for: Disease modification and symptom relief in osteoarthritis using a mutated GCP‐2/CXCL6 chemokine
Source: EMBO Mol Med. 2022 Dec 12;15(1):e16218. doi: 10.15252/emmm.202216218 (PMC9832835; doi:10.15252/emmm.202216218)
Supplement: Supplementary file 5 — Source Data for Figure 2 [file EMMM-15-e16218-s007.zip › F2/Scripts Fig2/area under the curve.xlsx]

## Sheet: raw data
	area under the cure using image j
		area under curve
Igg	1	14104.6					ttest
	2	13548.9					igg vs mab	0.00391819
	3	13583.5
	4	13391.7					igg vs IL1	0.000166168
MAB333	5	11063.9
	6	12677
	7	11040					igg vs TGFB	0.0287758
	8	12053.4
IL1	9	11805.4
	10	12165.6
	11	12128.7
	12	12305.6
TGFB	13	16905.8
	14	16976.3
	15	22114.6
	16	15445.8

## Sheet: R
	Sample	Treatment	AB	AB_norm	AB_1000
	Igg 1	Igg CONTROL	14104.6	1.03276	14.1046
	Igg 2	Igg CONTROL	13548.9	0.992072	13.5489
	Igg 3	Igg CONTROL	13583.5	0.994606	13.5835
	Igg 4	Igg CONTROL	13391.7	0.98056	13.3917
	MAB 1	GCP2 neut	11063.9	0.810113	11.0639
	MAB 2	GCP2 neut	12677	0.928226	12.677
	MAB 3	GCP2 neut	11040	0.808363	11.04
	MAB 4	GCP2 neut	12053.4	0.882566	12.0534
	IL1 1	IL1	11805.4	0.864413	11.8054
	IL1 2	IL1	12165.6	0.890783	12.1656
	IL1 3	IL1	12128.7	0.888085	12.1287
	IL1 4	IL1	12305.6	0.901034	12.3056
	TGFB 1	TGFB	16905.8	1.23787	16.9058
	TGFB 2	TGFB	16976.3	1.24303	16.9763
	TGFB 3	TGFB	22114.6	1.61927	22.1146
	TGFB 4	TGFB	15445.8	1.13097	15.4458
