# Supplementary material for: Disease modification and symptom relief in osteoarthritis using a mutated GCP‐2/CXCL6 chemokine
Source: EMBO Mol Med. 2022 Dec 12;15(1):e16218. doi: 10.15252/emmm.202216218 (PMC9832835; doi:10.15252/emmm.202216218)
Supplement: Supplementary file 5 — Source Data for Figure 2 [file EMMM-15-e16218-s007.zip › F2/Scripts Fig2/collagen quantification_1st try april16_04072018.xlsx]

## Sheet: GCP2
					%area	average
	GCP2 1	1	total	1326550	34.7265	23.5776
			collagen	460665
		2	total	840866	12.4287
			collagen	104509
	GCP2 2	1	total	1367146	68.5497	46.275
			collagen	937175
		2	total	1316925	24.0003
			collagen	316066
	GCP2 3	1	total	1372874	41.9752	30.652
			collagen	576266
		2	total	1375297	19.3289
			collagen	265830

## Sheet: GFP
					%area	average
	GFP 1	1	total	1291916	14.5337	19.2322
			collagen	187763
		2	total	1027088	23.9307
			collagen	245789
	GFP 2	1	total	1205838	5.69853	8.69155
			collagen	68715
		2	total	1313767	11.6846
			collagen	153508
	GFP 3	1	total	1366618	6.42703	6.82462
			collagen	87833
		2	total	1002215	7.2222
			collagen	72382

## Sheet: Analysis
		GFP	GCP2		ttest
	1	19.2322	23.5776		0.047223
	2	8.69155	46.275
	3	6.82462	30.652

## Sheet: R
		Treatment	Sample	area
		GFP	C1	19.2322
		GFP	C2	8.69155
		GFP	C3	6.82462
		GCP2	G1	23.5776
		GCP2	G2	46.275
		GCP2	G3	30.652
