# Supplementary material for: Disease modification and symptom relief in osteoarthritis using a mutated GCP‐2/CXCL6 chemokine
Source: EMBO Mol Med. 2022 Dec 12;15(1):e16218. doi: 10.15252/emmm.202216218 (PMC9832835; doi:10.15252/emmm.202216218)
Supplement: Supplementary file 5 — Source Data for Figure 2 [file EMMM-15-e16218-s007.zip › F2/Scripts Fig2/Ectopic cartilage_TB staining_R.xlsx]

## Sheet: R
	Treatment	Sample	area	ref	norm
	GCP2	G1	69.5647	416
	GCP2	G2	78.4468	416
	GCP2	G3	62.6454	416
	GCP2	G4	50.9228	817
	GCP2	G5	29.0649	817
	GCP2	G6	40.8501	817
	GCP2	G7	47.4273	817
	GFP	C1	14.6868	416
	GFP	C2	20.3118	416
	GFP	C3	36.6575	416
	GFP	C4	16.1595	817
	GFP	C5	2.39754	817
	GFP	C6	18.9692	817
	GFP	C7	25.1739	817

## Sheet: exp1
	Treatment	Sample	area
	GFP	C1	14.6868
	GFP	C2	20.3118
	GFP	C3	36.6575
	GCP2	G1	69.5647
	GCP2	G2	78.4468
	GCP2	G3	62.6454

## Sheet: exp3
	GFP			GCP2
	EC1	16.1595		EC9	50.9228
	EC2	2.39754		EC10	29.0649
	EC3	18.9692		EC11	40.8501
	EC4	25.1739		EC12	47.4273

## Sheet: R COL
	Treatment	Sample	stain	ref	norm
	GCP2	G1	69.5647	416
	GCP2	G2	78.4468	416
	GCP2	G3	62.6454	416
	GCP2	G4	50.9228	817
	GCP2	G5	29.0649	817
	GCP2	G6	40.8501	817
	GCP2	G7	47.4273	817
	GFP	C1	14.6868	416
	GFP	C2	20.3118	416
	GFP	C3	36.6575	416
	GFP	C4	16.1595	817
	GFP	C5	2.39754	817
	GFP	C6	18.9692	817
	GFP	C7	25.1739	817
