# Supplementary material for: Disease modification and symptom relief in osteoarthritis using a mutated GCP‐2/CXCL6 chemokine
Source: EMBO Mol Med. 2022 Dec 12;15(1):e16218. doi: 10.15252/emmm.202216218 (PMC9832835; doi:10.15252/emmm.202216218)
Supplement: Supplementary file 5 — Source Data for Figure 2 [file EMMM-15-e16218-s007.zip › F2/Scripts Fig2/Explant Summary R format.xlsx]

## Sheet: Sheet1
sample	donor	treatment	value
1	Donor 99	GCP2	0.369189
2	Donor 99	GCP2	0.359778
3	Donor 99	GCP2+Akt Blocker	0.268859
4	Donor 99	GCP2+Akt Blocker	0.467979
5	Donor 99	IL-8	0.517879
6	Donor 99	IL-8	0.238698
7	Donor 99	IGF-1	0.47987
8	Donor 99	IGF-1	0.241665
9	Donor 99	Wnt3a	0.303314
10	Donor 99	Wnt3a	0.277499
11	Donor 99	CONTROL	0.319441
12	Donor 99	CONTROL	0.471748
13	Donor 99	IL-8+GCP2	0.433109
14	Donor 99	IL-8+GCP2	0.386938
15	Donor 99	IL-1+GCP2	0.57667
16	Donor 99	IL-1+GCP2	0.345695
17	Donor 99	IL-1	0.413428
18	Donor 99	IL-1	0.534362
19	Donor 99	CXCL1	0.648787
20	Donor 99	CXCL1	0.920808
21	Donor 98	GCP2	0.638512
22	Donor 98	GCP2	0.307817
23	Donor 98	GCP2+Akt Blocker	0.340465
24	Donor 98	GCP2+Akt Blocker	0.311145
25	Donor 98	IL-8	0.485945
26	Donor 98	IL-8	0.670876
27	Donor 98	IGF-1	0.380269
28	Donor 98	IGF-1	0.251578
29	Donor 98	Wnt3a	0.14148
30	Donor 98	Wnt3a	0.194725
31	Donor 98	CONTROL	0.298978
32	Donor 98	CONTROL	0.304487
33	Donor 98	IL-8+GCP2	0.339594
34	Donor 98	IL-8+GCP2	0.354652
35	Donor 98	IL-1+GCP2	0.347598
36	Donor 98	IL-1+GCP2	0.452397
37	Donor 98	IL-1	0.566199
38	Donor 94	GCP2	0.269063
39	Donor 94	GCP2	0.230587
40	Donor 94	GCP2+Akt Blocker	0.349804
41	Donor 94	GCP2+Akt Blocker	0.335546
42	Donor 94	IL-8	0.272196
43	Donor 94	IL-8	0.349342
44	Donor 94	IGF-1	0.325209
45	Donor 94	IGF-1	0.311908
46	Donor 94	Wnt3a	0.378627
47	Donor 94	Wnt3a	0.356029
48	Donor 94	CONTROL	0.346888
49	Donor 94	CONTROL	0.367304
50	Donor 94	IL-8+GCP2	0.62771
51	Donor 94	IL-8+GCP2	0.408434
52	Donor 94	IL-1+GCP2	0.570283
53	Donor 94	IL-1+GCP2	0.502391
54	Donor 94	IL-1	0.30343
55	Donor 95	GCP2	0.426931
56	Donor 95	GCP2	0.289935
57	Donor 95	GCP2+Akt Blocker	0.385874
58	Donor 95	GCP2+Akt Blocker	0.242147
59	Donor 95	IL-8	0.234975
60	Donor 95	IL-8	0.239086
61	Donor 95	IGF-1	0.234576
62	Donor 95	IGF-1	0.287916
63	Donor 95	Wnt3a	0.318972
64	Donor 95	Wnt3a	0.374792
65	Donor 95	CONTROL	0.317969
66	Donor 95	CONTROL	0.376871
67	Donor 95	IL-8+GCP2	0.466448
68	Donor 95	IL-8+GCP2	0.442406
69	Donor 95	IL-1+GCP2	0.386794
70	Donor 95	IL-1+GCP2	0.38173
71	Donor 95	IL-1	0.568767
72	Donor 95	IL-1	0.367671
73	Donor 95	CXCL1	0.39388
74	Donor 95	CXCL1	0.211976
75	Donor 104	GCP2	0.516029
76	Donor 104	GCP2	0.417084
77	Donor 104	GCP2+Akt Blocker	0.368146
78	Donor 104	GCP2+Akt Blocker	0.264222
79	Donor 104	IL-8	0.397464
80	Donor 104	IL-8	0.408628
81	Donor 104	IGF-1	0.498465
82	Donor 104	IGF-1	0.545724
83	Donor 104	Wnt3a	0.307715
84	Donor 104	Wnt3a	0.296587
85	Donor 104	CONTROL	0.42662
86	Donor 104	CONTROL	0.309725
87	Donor 104	IL-8+GCP2	0.561617
88	Donor 104	IL-8+GCP2	0.699471
89	Donor 104	IL-1+GCP2	0.50284
90	Donor 104	IL-1+GCP2	0.483505
91	Donor 104	IL-1	0.45729
92	Donor 104	IL-1	0.34912

## Sheet: Sheet2
sample	donor	treatment	value
1	Donor 99	GCP-2	0.00988506
2	Donor 99	GCP-2	0.00964889
3	Donor 99	GCP-2+Akt Blocker	0.00722279
4	Donor 99	GCP-2+Akt Blocker	0.0120108
5	Donor 99	IL-8	0.0132019
6	Donor 99	IL-8	0.0064734
7	Donor 99	IGF-1	0.0119265
8	Donor 99	IGF-1	0.00655387
9	Donor 99	Wnt3a	0.00811408
10	Donor 99	Wnt3a	0.00746162
11	Donor 99	Ctrl	0.00864726
12	Donor 99	Ctrl	0.0126006
13	Donor 99	IL-8+GCP-2	0.0115534
14	Donor 99	IL-8+GCP-2	0.0104325
15	Donor 99	IL-1+GCP-2	0.0150818
16	Donor 99	IL-1+GCP-2	0.0092905
17	Donor 99	IL-1	0.0111356
18	Donor 99	IL-1	0.0142987
19	Donor 99	CXCL1	0.0167947
20	Donor 99	CXCL1	0.0239397
21	Donor 98	GCP-2	0.0110752
22	Donor 98	GCP-2	0.0161978
23	Donor 98	GCP-2+Akt Blocker	0.00918941
24	Donor 98	GCP-2+Akt Blocker	0.00869253
25	Donor 98	IL-8	0.0128963
26	Donor 98	IL-8	0.0175565
27	Donor 98	IGF-1	0.0102816
28	Donor 98	IGF-1	0.00687392
29	Donor 98	Wnt3a	0.00449198
30	Donor 98	Wnt3a	0.00587798
31	Donor 98	Ctrl	0.00817538
32	Donor 98	Ctrl	0.0083848
33	Donor 98	IL-8+GCP-2	0.00931421
34	Donor 98	IL-8+GCP-2	0.00980938
35	Donor 98	IL-1+GCP-2	0.01
36	Donor 98	IL-1+GCP-2	0.0123088
37	Donor 98	IL-1	0.0152665
38	Donor 94	GCP-2	0.00725514
39	Donor 94	GCP-2	0.00626022
40	Donor 94	GCP-2+Akt Blocker	0.00937892
41	Donor 94	GCP-2+Akt Blocker	0.00892418
42	Donor 94	IL-8	0.0073258
43	Donor 94	IL-8	0.00939124
44	Donor 94	IGF-1	0.00873606
45	Donor 94	IGF-1	0.00840629
46	Donor 94	Wnt3a	0.0101767
47	Donor 94	Wnt3a	0.00962659
48	Donor 94	Ctrl	0.00938406
49	Donor 94	Ctrl	0.00997792
50	Donor 94	IL-8+GCP-2	0.0168689
51	Donor 94	IL-8+GCP-2	0.0109388
52	Donor 94	IL-1+GCP-2	0.0143141
53	Donor 94	IL-1+GCP-2	0.0131806
54	Donor 94	IL-1	0.00807477
55	Donor 95	GCP-2	0.011395
56	Donor 95	GCP-2	0.0136188
57	Donor 95	GCP-2+Akt Blocker	0.00708333
58	Donor 95	GCP-2+Akt Blocker	0.00666667
59	Donor 95	IL-8	0.00547935
60	Donor 95	IL-8	0.00662933
61	Donor 95	IGF-1	0.00635152
62	Donor 95	IGF-1	0.00780687
63	Donor 95	Wnt3a	0.00859637
64	Donor 95	Wnt3a	0.00992927
65	Donor 95	Ctrl	0.00855832
66	Donor 95	Ctrl	0.0101568
67	Donor 95	IL-8+GCP-2	0.0125312
68	Donor 95	IL-8+GCP-2	0.0118889
69	Donor 95	IL-1+GCP-2	0.010442
70	Donor 95	IL-1+GCP-2	0.0102688
71	Donor 95	IL-1	0.015241
72	Donor 95	IL-1	0.00988954
73	Donor 95	CXCL1	0.0106261
74	Donor 95	CXCL1	0.00578684
75	Donor 104	GCP-2	0.0113851
76	Donor 104	GCP-2	0.0106024
77	Donor 104	GCP-2+Akt Blocker	0.00899527
78	Donor 104	GCP-2+Akt Blocker	0.00744739
79	Donor 104	IL-8	0.00993125
80	Donor 104	IL-8	0.0102451
81	Donor 104	IGF-1	0.0115344
82	Donor 104	IGF-1	0.0129276
83	Donor 104	Wnt3a	0.00843753
84	Donor 104	Wnt3a	0.00790132
85	Donor 104	Ctrl	0.0107188
86	Donor 104	Ctrl	0.00844338
87	Donor 104	IL-8+GCP-2	0.0133412
88	Donor 104	IL-8+GCP-2	0.0163086
89	Donor 104	IL-1+GCP-2	0.0121957
90	Donor 104	IL-1+GCP-2	0.0123353
91	Donor 104	IL-1	0.0101245
92	Donor 104	IL-1	0.0100102

## Sheet: GAG release
sample	donor	treatment	value	average
1	Donor 99	GCP-2	0.00988506	0.00976698
2	Donor 99	GCP-2	0.00964889
11	Donor 99	Ctrl	0.00864726	0.0106239
12	Donor 99	Ctrl	0.0126006
21	Donor 98	GCP-2	0.0110752	0.0136365
22	Donor 98	GCP-2	0.0161978
31	Donor 98	Ctrl	0.00817538	0.00828009
32	Donor 98	Ctrl	0.0083848
38	Donor 94	GCP-2	0.00725514	0.00675768
39	Donor 94	GCP-2	0.00626022
48	Donor 94	Ctrl	0.00938406	0.00968099
49	Donor 94	Ctrl	0.00997792
55	Donor 95	GCP-2	0.011395	0.0125069
56	Donor 95	GCP-2	0.0136188
65	Donor 95	Ctrl	0.00855832	0.00935754
66	Donor 95	Ctrl	0.0101568
75	Donor 104	GCP-2	0.0113851	0.0109937
76	Donor 104	GCP-2	0.0106024
85	Donor 104	Ctrl	0.0107188	0.0095811
86	Donor 104	Ctrl	0.00844338
