# Supplementary material for: Disease modification and symptom relief in osteoarthritis using a mutated GCP‐2/CXCL6 chemokine
Source: EMBO Mol Med. 2022 Dec 12;15(1):e16218. doi: 10.15252/emmm.202216218 (PMC9832835; doi:10.15252/emmm.202216218)
Supplement: Supplementary file 5 — Source Data for Figure 2 [file EMMM-15-e16218-s007.zip › F2/Scripts Fig2/Fig2A.R]

#Figure 2 - GCP-2 supports the stable chondrocyte phenotype and chondrogenic differentiation in vitro and in vivo

##figure 2A - Alcian blue staining and either spectrophotometric (OD = 520nm) or densitometry quantitation of GAGs in HACs micromasses treated with GCP-2 neutralizing antibody

library(readxl)
AB <- read_excel("area under the curve.xlsx",     sheet = "R")

AB$Treatment <- as.factor(AB$Treatment) 
AB$Sample <- as.factor(AB$Sample)
AB$Treatment <- factor(AB$Treatment, levels = c("Igg CONTROL", "GCP2 neut", "IL1", "TGFB"))
AB <- subset(AB, Treatment != "TGFB")
AB <- subset(AB, Treatment != "IL1")


library(plyr)
revalue(AB$Treatment, c("Igg CONTROL" = "IgG CONTROL")) -> AB$Treatment
revalue(AB$Treatment, c("GCP2 neut" = "anti-GCP2")) -> AB$Treatment

library(ggplot2)
wilcox.test(AB_1000~Treatment, data = AB)

p<-ggplot(AB, aes(x=Treatment, y=AB_1000))
p + geom_boxplot(outlier.shape = NA) + 
  geom_jitter(width = 0.2) + 
  #theme_bw() + 
  annotate("segment", x=c(1), xend=c(2), y=14.5, yend = 14.5) +
  annotate("text", x=1.5, y=14.75, label="p = 0.028", size=3) +
  ylab("Alcian Blue\ndensitometry (/1000)") +
  xlab("") + 
  theme(axis.text.x = element_text(angle = 45, hjust = 1))+
  scale_x_discrete(limits=c("IgG CONTROL", "anti-GCP2"), labels=c("IgG control", "Anti-GCP-2"))+
  ggtitle("HAC") 

ggsave("2a.png", w=2, h=3)
