# Supplementary material for: Disease modification and symptom relief in osteoarthritis using a mutated GCP‐2/CXCL6 chemokine
Source: EMBO Mol Med. 2022 Dec 12;15(1):e16218. doi: 10.15252/emmm.202216218 (PMC9832835; doi:10.15252/emmm.202216218)
Supplement: Supplementary file 5 — Source Data for Figure 2 [file EMMM-15-e16218-s007.zip › F2/Scripts Fig2/Fig2B.R]

#Figure 2 - GCP-2 supports the stable chondrocyte phenotype and chondrogenic differentiation in vitro and in vivo

##figure 2C - Alcian blue staining and either spectrophotometric (OD = 520nm) or densitometry quantitation of GAGs in C28/I2 micromasses treated with GCP-2 siRNA (n=12) or control siRNA (n=14)

library(readxl)
AB <- read_excel("SiRNA summary quantification.xlsx",     sheet = "C28 AB")
AB$stimulus <- as.factor(AB$stimulus) 

t.test(alcian~stimulus, data = AB)

library(ggplot2)
p<-ggplot(AB, aes(x=stimulus, y=alcian))
p + geom_boxplot(outlier.shape = NA) + 
  geom_jitter(width = 0.2) + #theme_bw() + 
  annotate("segment", x=c(1), xend=c(2), y=c(0.09), yend = c(0.09)) +
  annotate("text", x=1.5, y=0.092, label="p = 0.005", size=3) +
  ylab("Alcian Blue OD") +
  xlab("") + 
  ggtitle("C28/I2") 

ggsave("2b.png", w=2,h=3)


library(plyr)
ddply(AB, .(stimulus), nrow) #count number of samples in each condition
