# Supplementary material for: Disease modification and symptom relief in osteoarthritis using a mutated GCP‐2/CXCL6 chemokine
Source: EMBO Mol Med. 2022 Dec 12;15(1):e16218. doi: 10.15252/emmm.202216218 (PMC9832835; doi:10.15252/emmm.202216218)
Supplement: Supplementary file 5 — Source Data for Figure 2 [file EMMM-15-e16218-s007.zip › F2/Scripts Fig2/Fig2C.R]

#Figure 2 - GCP-2 supports the stable chondrocyte phenotype and chondrogenic differentiation in vitro and in vivo

##figure 2D - Alcian blue staining and either spectrophotometric (OD = 520nm) or densitometry quantitation of GAGs in CH310T½ micromasses treated with recombinant GCP-2 (n=4) or vehicle (n=4)

library(readxl)
AB <- read_excel("10T micromasses 15sep2017.xlsx",     sheet = "R")
AB_sub <- subset(AB, Treatment != "BMP2+GCP2")
#AB_sub <- subset(AB_sub, Treatment != "BMP2")
AB_sub$Treatment <- factor(AB_sub$Treatment, levels=c("CONTROL", "GCP2", "BMP2")) 
library(plyr)
revalue(AB_sub$Treatment, c("GCP2" = "GCP-2")) -> AB_sub$Treatment

fit<-aov(AB_absorbance~Treatment, data = AB_sub)
summary(fit)
TukeyHSD(fit)

library(ggplot2)
p<-ggplot(AB_sub, aes(x=Treatment, y=AB_absorbance))
p +  geom_boxplot(outlier.shape = NA) + 
  geom_jitter(width = 0.2) + #theme_bw() + 
  annotate("segment", 
           x=c(1.2, 1.2, 2.2), 
           xend=c(1.8,2.8,2.8), 
           y=c(0.186, 0.24, .25), 
           yend= c(0.186, 0.24, .25)) +
  annotate("text", 
           x=c(1.5,2,2.5), 
           y=c(0.19,0.245,0.255), 
           label=c("p = 0.044", "p<0.0001", "p<0.0001"), size=3)+
  ylab("Alcian blue OD")+
  xlab("")+ 
  ggtitle("C3H10T1/2") 

ggsave("2C.png", h=3,w=3)
