# Supplementary material for: Disease modification and symptom relief in osteoarthritis using a mutated GCP‐2/CXCL6 chemokine
Source: EMBO Mol Med. 2022 Dec 12;15(1):e16218. doi: 10.15252/emmm.202216218 (PMC9832835; doi:10.15252/emmm.202216218)
Supplement: Supplementary file 5 — Source Data for Figure 2 [file EMMM-15-e16218-s007.zip › F2/Scripts Fig2/Fig2D.R]

#Figure 2 - GCP-2 supports the stable chondrocyte phenotype and chondrogenic differentiation in vitro and in vivo

##figure 2E - qPCR for ACAN of CH310T½ micromasses treated with recombinant GCP-2 (n=3) or vehicle (n=4), ACAN – Aggrecan

library(readxl)
Acan <- read_excel("R summary qPCR.xlsx",     sheet = "Acan")
Acan$stimulus <- as.factor (Acan$stimulus)
Acan <- subset(Acan, stimulus != "GCP-2 3M")

library(plyr)
revalue(Acan$stimulus, c("Ctrl" = "CONTROL")) -> Acan$stimulus

t.test(log(relative)~stimulus, data = Acan)

library(ggplot2)
ggplot(Acan, aes(x=stimulus, y=relative)) +
  geom_boxplot(outlier.shape = NA) +
  geom_jitter(width = 0.2) +
  #theme_bw()+
  annotate("segment", x=1, xend=2, y=0.01, yend = 0.01)+
  annotate("text", x=1.5, y=0.0105, label="p = 0.023", size=3)+
  ylab(~paste("ACAN /"~beta~"actin"))+
  xlab("")+
  ggtitle("C3H10T1/2")

ggsave("2D.png",h=3,w=2)
