# Supplementary material for: Disease modification and symptom relief in osteoarthritis using a mutated GCP‐2/CXCL6 chemokine
Source: EMBO Mol Med. 2022 Dec 12;15(1):e16218. doi: 10.15252/emmm.202216218 (PMC9832835; doi:10.15252/emmm.202216218)
Supplement: Supplementary file 5 — Source Data for Figure 2 [file EMMM-15-e16218-s007.zip › F2/Scripts Fig2/Fig2E.R]

#Figure 2 - GCP-2 supports the stable chondrocyte phenotype and chondrogenic differentiation in vitro and in vivo

##figure 2F - spectrophotometric quantification of GAG release in supernatant of human cartilage explants treated with recombinant GCP-2 (n=4) or vehicle (n=4) and incubated for 24h

library(readxl)
GAG <- read_excel("Explant Summary R format.xlsx",     sheet = "GAG release")
GAG$treatment <- as.factor(GAG$treatment) 
library(plyr)
revalue(GAG$treatment, c("Ctrl" = "CONTROL")) -> GAG$treatment

library(ggplot2)

wilcox.test(average~treatment, data = GAG)


p<-ggplot(GAG, aes(x=treatment, y=average))
p + geom_boxplot(outlier.shape = NA) + 
  geom_jitter(width = 0.2) + #theme_bw() + 
  annotate("segment", x=c(1), xend=c(2), y=c(0.014), yend = c(0.014)) +
  annotate("text", x=1.5, y=0.0145, label="p = 0.22", size=3) +
  ylab("GAG release OD") +
  xlab("") + 
  ggtitle("Cartilage\nexplants") 

ggsave("2E.png",h=3,w=2)
