# Supplementary material for: Disease modification and symptom relief in osteoarthritis using a mutated GCP‐2/CXCL6 chemokine
Source: EMBO Mol Med. 2022 Dec 12;15(1):e16218. doi: 10.15252/emmm.202216218 (PMC9832835; doi:10.15252/emmm.202216218)
Supplement: Supplementary file 5 — Source Data for Figure 2 [file EMMM-15-e16218-s007.zip › F2/Scripts Fig2/Fig2F.R]

#Figure 2 - GCP-2 supports the stable chondrocyte phenotype and chondrogenic differentiation in vitro and in vivo

##figure 2G - Ectopic cartilage explants collected 2 weeks after sub cutaneous injections of HACs with cell arrested COS7 expressing wither GFP (n=3) or GCP-2 (n=3) and assessed for cartilage formation as Toluidine blue staining of middle sections of explant and quantification as % of total area

library(readxl)
TB <- read_excel("Ectopic cartilage_TB staining_R.xlsx",     sheet = "exp1")
TB <- as.data.frame(TB)
TB$Treatment <- as.factor(TB$Treatment) 
TB$Sample <- as.factor(TB$Sample)

library(ggplot2)

TB$Treatment <- factor( TB$Treatment, levels = c("GFP", "GCP2"))
library(plyr)
revalue(TB$Treatment, c("GCP2" = "GCP-2")) -> TB$Treatment

t.test(area~Treatment, data = TB)

p1<-ggplot(TB, aes(x=Treatment, y=area))
p1 +  geom_boxplot(outlier.shape = NA) + 
  geom_jitter(width = 0.2, size=1) + #theme_bw() + 
  annotate("segment", x=1, xend=2, y=85, yend= 85) +
  annotate("text", x=1.5, y=90, label="p = 0.006", size=3)+
  ylab("Toluidine blue % area")+
  xlab("")+ 
  ggtitle("Cartilage\norganoids") 

ggsave("2F.png",h=3,w=2)
