# Supplementary material for: Disease modification and symptom relief in osteoarthritis using a mutated GCP‐2/CXCL6 chemokine
Source: EMBO Mol Med. 2022 Dec 12;15(1):e16218. doi: 10.15252/emmm.202216218 (PMC9832835; doi:10.15252/emmm.202216218)
Supplement: Supplementary file 5 — Source Data for Figure 2 [file EMMM-15-e16218-s007.zip › F2/Scripts Fig2/Fig2G.R]

#Figure 2 - GCP-2 supports the stable chondrocyte phenotype and chondrogenic differentiation in vitro and in vivo

##figure 2H - Ectopic cartilage explants collected 2 weeks after sub cutaneous injections of HACs with cell arrested COS7 expressing wither GFP (n=3) or GCP-2 (n=3) and assessed for cartilage formation as Collagen 2 immunostaining (normalised for IgG control) and quantification as % of total area

library(readxl)
Col <- read_excel("collagen quantification_1st try april16_04072018.xlsx",     sheet = "R") 
Col <- as.data.frame(Col)
Col$Treatment <- as.factor(Col$Treatment) 
Col$Sample <- as.factor(Col$Sample)
Col$Treatment <- factor( Col$Treatment, levels = c("GFP", "GCP2"))
library(plyr)
revalue(Col$Treatment, c("GCP2" = "GCP-2")) -> Col$Treatment

t.test(sqrt(area)~Treatment, data = Col)

p2<-ggplot(Col, aes(x=Treatment, y=area))
p2 +  geom_boxplot(outlier.shape = NA) + 
  geom_jitter(width = 0.2) + #theme_bw() + 
  annotate("segment", x=1, xend=2, y=50, yend= 50) +
  annotate("text", x=1.5, y=53, label="p = 0.038", size=3)+
  ylab("Collagen2 % area")+
  xlab("")+ 
  ggtitle("Cartilage\norganoids") 

ggsave("2G.png",h=3,w=2)
