# Supplementary material for: Disease modification and symptom relief in osteoarthritis using a mutated GCP‐2/CXCL6 chemokine
Source: EMBO Mol Med. 2022 Dec 12;15(1):e16218. doi: 10.15252/emmm.202216218 (PMC9832835; doi:10.15252/emmm.202216218)
Supplement: Supplementary file 5 — Source Data for Figure 2 [file EMMM-15-e16218-s007.zip › F2/Scripts Fig2/FluorescentvariouRformat.xlsx]

## Sheet: Runx2
stimulus	intensity
GFP	0.580248
GFP	0.680553
GFP	0.831319
GFP	0.399815
GFP	0.521393
GFP	0.0997165
GFP	0.0274212
GFP	0.101952
GCP-2	0.290385
GCP-2	0.898082
GCP-2	0.261868
GCP-2	2.53292
GCP-2	0.0678632
GCP-2	0.0515773
GCP-2	0.335389
GCP-2	0.635897
GCP-2	0.431796
GCP-2	0.256798
GCP-2	0.211132

## Sheet: ColX
stimulus	intensity
GFP	0.0415216
GFP	0.0128903
GFP	0.0535106
GFP	0.0323459
GFP	0.0518263
GCP-2	0.099641
GCP-2	0.327407
GCP-2	0.098381
GCP-2	0.01032
GCP-2	0.110309

## Sheet: VEGF
stimulus	intensity
GFP	-163470000
GFP	-165882200
GFP	-150518100
GFP	-60440860
GCP-2	-155085800
GCP-2	-171960800
GCP-2	-169642200
GCP-2	-68034260

## Sheet: OPN
stimulus	intensity
GFP	0.216631
GFP	0.295545
GFP	0.486899
GFP	0.512553
GFP	0.350021
GFP	3.47873
GFP	0.97029
GFP	0.655353
GCP-2	0.321546
GCP-2	0.292878
GCP-2	0.249382
GCP-2	0.801308
GCP-2	0.979826
GCP-2	0.254763
GCP-2	0.054339
GCP-2	0.0012
GCP-2	0.00755

## Sheet: Akt
stimulus	intensity
GFP	1.67517
GFP	1.43039
GFP	1.5199
GCP-2	1.69398
GCP-2	1.98659
GCP-2	1.8199
