# Supplementary material for: Disease modification and symptom relief in osteoarthritis using a mutated GCP‐2/CXCL6 chemokine
Source: EMBO Mol Med. 2022 Dec 12;15(1):e16218. doi: 10.15252/emmm.202216218 (PMC9832835; doi:10.15252/emmm.202216218)
Supplement: Supplementary file 5 — Source Data for Figure 2 [file EMMM-15-e16218-s007.zip › F2/Scripts Fig2/R summary qPCR.xlsx]

## Sheet: Sox9
Treatment	Sox9
Ctrl	0.00211
Ctrl	0.00356
Ctrl	0.00283
Ctrl	0.002077
Ctrl	0.003299
Ctrl	0.001969
Ctrl	0.003427
GCP-2	0.00169
GCP-2	0.001665
GCP-2	0.00184
GCP-2	0.00251
GCP-2	0.00181
GCP-2 3M	0.00123
GCP-2 3M	0.00122
GCP-2 3M	0.00158
GCP-2 3M	0.003512
GCP-2 3M	0.004408
GCP-2 3M	0.002818
GCP-2 3M	0.002538
GCP-2 3M	0.002546

## Sheet: Runx2
stimulus	relative
Ctrl	0.000216
Ctrl	0.000116
Ctrl	0.000349
Ctrl	0.00021
Ctrl	0.000472
GCP-2	0.000452
GCP-2	0.000203
GCP-2	0.00306
GCP-2	0.003927
GCP-2	0.000395
GCP-2 3M	0.00339
GCP-2 3M	0.00226
GCP-2 3M	0.000964
GCP-2 3M	0.000335
GCP-2 3M	0.000771
GCP-2 3M	0.000889

## Sheet: Col X
stimulus	relative
Ctrl	0.104
Ctrl	0.0435
Ctrl	0.0277
Ctrl	0.0399
Ctrl	0.00771
Ctrl	0.0206
Ctrl	0.0355
GCP-2	0.0996
GCP-2	0.14
GCP-2	0.0596
GCP-2	0.0303
GCP-2	0.0217
GCP-2	0.0626
GCP-2 3M	0.55
GCP-2 3M	0.176
GCP-2 3M	0.132
GCP-2 3M	0.0513
GCP-2 3M	0.0625
GCP-2 3M	0.0507
GCP-2 3M	0.052
GCP-2 3M	0.0282

## Sheet: Col II
stimulus	relative
Ctrl	0.002177
Ctrl	0.003475
Ctrl	0.002264
Ctrl	0.005113
GCP-2	0.216736
GCP-2	0.002709
GCP-2	0.062969
GCP-2	0.141365
GCP-2 3M	0.011386
GCP-2 3M	0.008567
GCP-2 3M	0.001422
GCP-2 3M	0.015509
GCP-2 3M	0.049597

## Sheet: Acan
stimulus	relative	sqrt	log	square
Ctrl	0.00119	0.0344964	-2.92445	8.55243
Ctrl	0.000621	0.0249199	-3.20691	10.2843
Ctrl	0.0003	0.0173205	-3.52288	12.4107
Ctrl	0.00155	0.03937	-2.80967	7.89424
GCP-2	0.00235	0.0484768	-2.62893	6.91128
GCP-2	0.00852	0.0923038	-2.06956	4.28308
GCP-2	0.00943	0.0971082	-2.02549	4.1026
GCP-2 3M	0.0417	0.204206	-1.37986	1.90402
GCP-2 3M	0.0162	0.127279	-1.79048	3.20584
GCP-2 3M	0.00946	0.0972625	-2.02411	4.09702
GCP-2 3M	0.00332	0.0576194	-2.47886	6.14476

## Sheet: Coldelta
stimulus	relative
Ctrl	0.797217
Ctrl	1.25436
Ctrl	1.20839
Ctrl	1.29839
Ctrl	0.637363
Ctrl	0.116949
Ctrl	0.260836
GCP-2	1.06659
GCP-2	1.53365
GCP-2	1.25998
GCP-2	1.4573
GCP-2	8.05843
