# Supplementary material for: Disease modification and symptom relief in osteoarthritis using a mutated GCP‐2/CXCL6 chemokine
Source: EMBO Mol Med. 2022 Dec 12;15(1):e16218. doi: 10.15252/emmm.202216218 (PMC9832835; doi:10.15252/emmm.202216218)
Supplement: Supplementary file 5 — Source Data for Figure 2 [file EMMM-15-e16218-s007.zip › F2/Scripts Fig2/SiRNA summary quantification.xlsx]

## Sheet: 10T AB
stimulus	alcian
SiRNA	0.238
SiRNA	0.237
SiRNA	0.241
SiRNA	0.25
SiRNA	0.227
SiRNA	0.197
SiRNA	0.244
SiRNA	0.238
SiRNA	0.219
SiRNA	0.194
SiRNA	0.269
SiRNA	0.19
SiRNA	0.265
SiRNA	0.261
SiRNA	0.249
SiRNA	0.248
Scr	0.25
Scr	0.25
Scr	0.244
Scr	0.245
Scr	0.255
Scr	0.304
Scr	0.267
Scr	0.233
Scr	0.251
Scr	0.256
Scr	0.259
Scr	0.233
Scr	0.253
Scr	0.243
Scr	0.244
Scr	0.241

## Sheet: 10T Den
stimulus	alcian
Scr	24995
Scr	24949
Scr	25249
Scr	25180
Scr	25353			0.0141734
Scr	17233
Scr	24966
SiRNA	20079
SiRNA	15742
SiRNA	20015
SiRNA	20309
SiRNA	14830
SiRNA	25253
SiRNA	14082

## Sheet: C28 AB
stimulus	alcian
SiRNA	0.067
SiRNA	0.071
SiRNA	0.067
SiRNA	0.069
SiRNA	0.073
SiRNA	0.069
SiRNA	0.071
SiRNA	0.065
SiRNA	0.067
SiRNA	0.065
SiRNA	0.076
SiRNA	0.074
SiRNA	0.07
SiRNA	0.07
Scr	0.067
Scr	0.082
Scr	0.07
Scr	0.084
Scr	0.075
Scr	0.078
Scr	0.068
Scr	0.077
Scr	0.07
Scr	0.085
Scr	0.079
Scr	0.078

## Sheet: C28 Den
stimulus	alcian
SiRNA	0.278
SiRNA	0.266
SiRNA	0.319
SiRNA	0.317
SiRNA	0.304
SiRNA	0.308
SiRNA	0.254
SiRNA	0.24
SiRNA	0.306
SiRNA	0.294
SiRNA	0.352
SiRNA	0.353
SiRNA	0.259
SiRNA	0.267
SiRNA	0.295
SiRNA	0.299
Scr	0.407
Scr	0.42
Scr	0.377
Scr	0.344
Scr	0.246
Scr	0.252
Scr	0.231
Scr	0.229
Scr	0.403
Scr	0.403
Scr	0.398
Scr	0.404
Scr	0.244
Scr	0.251
Scr	0.321
Scr	0.369
