# Supplementary material for: Disease modification and symptom relief in osteoarthritis using a mutated GCP‐2/CXCL6 chemokine
Source: EMBO Mol Med. 2022 Dec 12;15(1):e16218. doi: 10.15252/emmm.202216218 (PMC9832835; doi:10.15252/emmm.202216218)
Supplement: Supplementary file 6 — Source Data for Figure 3 [file EMMM-15-e16218-s004.zip]

Archive with 118 entries (85 files):
- F3/3c edited.png
- F3/3c original.png
- F3/Scripts Fig3/
- F3/Scripts Fig3/.RData
- F3/Scripts Fig3/.Rhistory
- F3/Scripts Fig3/.Rproj.user/
- F3/Scripts Fig3/.Rproj.user/1BB6BF30/
- F3/Scripts Fig3/.Rproj.user/1BB6BF30/bibliography-index/
- F3/Scripts Fig3/.Rproj.user/1BB6BF30/ctx/
- F3/Scripts Fig3/.Rproj.user/1BB6BF30/explorer-cache/
- F3/Scripts Fig3/.Rproj.user/1BB6BF30/pcs/
- F3/Scripts Fig3/.Rproj.user/1BB6BF30/pcs/files-pane.pper
- F3/Scripts Fig3/.Rproj.user/1BB6BF30/pcs/source-pane.pper
- F3/Scripts Fig3/.Rproj.user/1BB6BF30/pcs/windowlayoutstate.pper
- F3/Scripts Fig3/.Rproj.user/1BB6BF30/pcs/workbench-pane.pper
- F3/Scripts Fig3/.Rproj.user/1BB6BF30/presentation/
- F3/Scripts Fig3/.Rproj.user/1BB6BF30/profiles-cache/
- F3/Scripts Fig3/.Rproj.user/1BB6BF30/rmd-outputs
- F3/Scripts Fig3/.Rproj.user/1BB6BF30/saved_source_markers
- F3/Scripts Fig3/.Rproj.user/1BB6BF30/sources/
- F3/Scripts Fig3/.Rproj.user/1BB6BF30/sources/per/
- F3/Scripts Fig3/.Rproj.user/1BB6BF30/sources/per/t/
- F3/Scripts Fig3/.Rproj.user/1BB6BF30/sources/per/t/1BE24E52
- F3/Scripts Fig3/.Rproj.user/1BB6BF30/sources/per/t/1BE24E52-contents
- F3/Scripts Fig3/.Rproj.user/1BB6BF30/sources/per/t/7D65F3F0
- F3/Scripts Fig3/.Rproj.user/1BB6BF30/sources/per/t/7D65F3F0-contents
- F3/Scripts Fig3/.Rproj.user/1BB6BF30/sources/per/u/
- F3/Scripts Fig3/.Rproj.user/1BB6BF30/sources/prop/
- F3/Scripts Fig3/.Rproj.user/1BB6BF30/sources/prop/26579ACD
- F3/Scripts Fig3/.Rproj.user/1BB6BF30/sources/prop/27894165
- F3/Scripts Fig3/.Rproj.user/1BB6BF30/sources/prop/32E83E51
- F3/Scripts Fig3/.Rproj.user/1BB6BF30/sources/prop/5D93EE06
- F3/Scripts Fig3/.Rproj.user/1BB6BF30/sources/prop/858E349E
- F3/Scripts Fig3/.Rproj.user/1BB6BF30/sources/prop/8C0F2EC8
- F3/Scripts Fig3/.Rproj.user/1BB6BF30/sources/prop/ED327A72
- F3/Scripts Fig3/.Rproj.user/1BB6BF30/sources/prop/INDEX
- F3/Scripts Fig3/.Rproj.user/1BB6BF30/tutorial/
- F3/Scripts Fig3/.Rproj.user/1BB6BF30/viewer-cache/
- F3/Scripts Fig3/.Rproj.user/1BB6BF30/viewer-cache/2CCDAA9E.Rdata
- F3/Scripts Fig3/.Rproj.user/619DFFB0/
- F3/Scripts Fig3/.Rproj.user/619DFFB0/bibliography-index/
- F3/Scripts Fig3/.Rproj.user/619DFFB0/ctx/
- F3/Scripts Fig3/.Rproj.user/619DFFB0/explorer-cache/
- F3/Scripts Fig3/.Rproj.user/619DFFB0/pcs/
- F3/Scripts Fig3/.Rproj.user/619DFFB0/pcs/files-pane.pper
- F3/Scripts Fig3/.Rproj.user/619DFFB0/pcs/source-pane.pper
- F3/Scripts Fig3/.Rproj.user/619DFFB0/pcs/windowlayoutstate.pper
- F3/Scripts Fig3/.Rproj.user/619DFFB0/pcs/workbench-pane.pper
- F3/Scripts Fig3/.Rproj.user/619DFFB0/presentation/
- F3/Scripts Fig3/.Rproj.user/619DFFB0/profiles-cache/
- F3/Scripts Fig3/.Rproj.user/619DFFB0/rmd-outputs
- F3/Scripts Fig3/.Rproj.user/619DFFB0/saved_source_markers
- F3/Scripts Fig3/.Rproj.user/619DFFB0/sources/
- F3/Scripts Fig3/.Rproj.user/619DFFB0/sources/per/
- F3/Scripts Fig3/.Rproj.user/619DFFB0/sources/per/t/
- F3/Scripts Fig3/.Rproj.user/619DFFB0/sources/per/t/45E39A1C
- F3/Scripts Fig3/.Rproj.user/619DFFB0/sources/per/t/45E39A1C-contents
- F3/Scripts Fig3/.Rproj.user/619DFFB0/sources/per/t/D6376E34
- F3/Scripts Fig3/.Rproj.user/619DFFB0/sources/per/t/D6376E34-contents
- F3/Scripts Fig3/.Rproj.user/619DFFB0/sources/per/t/D8AC4491
- F3/Scripts Fig3/.Rproj.user/619DFFB0/sources/per/t/D8AC4491-contents
- F3/Scripts Fig3/.Rproj.user/619DFFB0/sources/per/t/E9A49690
- F3/Scripts Fig3/.Rproj.user/619DFFB0/sources/per/t/E9A49690-contents
- F3/Scripts Fig3/.Rproj.user/619DFFB0/sources/per/t/F41F4C5F
- F3/Scripts Fig3/.Rproj.user/619DFFB0/sources/per/t/F41F4C5F-contents
- F3/Scripts Fig3/.Rproj.user/619DFFB0/sources/per/t/F4CF3D56
- F3/Scripts Fig3/.Rproj.user/619DFFB0/sources/per/t/F4CF3D56-contents
- F3/Scripts Fig3/.Rproj.user/619DFFB0/sources/per/t/FF5FA4DE
- F3/Scripts Fig3/.Rproj.user/619DFFB0/sources/per/t/FF5FA4DE-contents
- F3/Scripts Fig3/.Rproj.user/619DFFB0/sources/per/u/
- F3/Scripts Fig3/.Rproj.user/619DFFB0/sources/prop/
- F3/Scripts Fig3/.Rproj.user/619DFFB0/sources/prop/03CAB32A
- F3/Scripts Fig3/.Rproj.user/619DFFB0/sources/prop/0F28DC70
- F3/Scripts Fig3/.Rproj.user/619DFFB0/sources/prop/27C53F04
- F3/Scripts Fig3/.Rproj.user/619DFFB0/sources/prop/2E73DCE3
- F3/Scripts Fig3/.Rproj.user/619DFFB0/sources/prop/38A214FB
- F3/Scripts Fig3/.Rproj.user/619DFFB0/sources/prop/40C46170
- F3/Scripts Fig3/.Rproj.user/619DFFB0/sources/prop/9F92DE64
- F3/Scripts Fig3/.Rproj.user/619DFFB0/sources/prop/A473D63A
- F3/Scripts Fig3/.Rproj.user/619DFFB0/sources/prop/A70BB1BC
- F3/Scripts Fig3/.Rproj.user/619DFFB0/sources/prop/AFA5A48A
- F3/Scripts Fig3/.Rproj.user/619DFFB0/sources/prop/INDEX
- F3/Scripts Fig3/.Rproj.user/619DFFB0/sources/s-98FA6DCD/
- F3/Scripts Fig3/.Rproj.user/619DFFB0/sources/s-98FA6DCD/1AC52F39
- F3/Scripts Fig3/.Rproj.user/619DFFB0/sources/s-98FA6DCD/1AC52F39-contents
- F3/Scripts Fig3/.Rproj.user/619DFFB0/sources/s-98FA6DCD/20C7D224
- F3/Scripts Fig3/.Rproj.user/619DFFB0/sources/s-98FA6DCD/20C7D224-contents
- F3/Scripts Fig3/.Rproj.user/619DFFB0/sources/s-98FA6DCD/314F1F97
- F3/Scripts Fig3/.Rproj.user/619DFFB0/sources/s-98FA6DCD/314F1F97-contents
- F3/Scripts Fig3/.Rproj.user/619DFFB0/sources/s-98FA6DCD/3714DF8B
- F3/Scripts Fig3/.Rproj.user/619DFFB0/sources/s-98FA6DCD/3714DF8B-contents
- F3/Scripts Fig3/.Rproj.user/619DFFB0/sources/s-98FA6DCD/48C75191
- F3/Scripts Fig3/.Rproj.user/619DFFB0/sources/s-98FA6DCD/48C75191-contents
- F3/Scripts Fig3/.Rproj.user/619DFFB0/sources/s-98FA6DCD/6984ACF1
- F3/Scripts Fig3/.Rproj.user/619DFFB0/sources/s-98FA6DCD/6984ACF1-contents
- F3/Scripts Fig3/.Rproj.user/619DFFB0/sources/s-98FA6DCD/F62D5620
- F3/Scripts Fig3/.Rproj.user/619DFFB0/sources/s-98FA6DCD/F62D5620-contents
- F3/Scripts Fig3/.Rproj.user/619DFFB0/sources/s-98FA6DCD/lock_file
- F3/Scripts Fig3/.Rproj.user/619DFFB0/tutorial/
- F3/Scripts Fig3/.Rproj.user/619DFFB0/viewer-cache/
- F3/Scripts Fig3/.Rproj.user/shared/
- F3/Scripts Fig3/.Rproj.user/shared/notebooks/
- F3/Scripts Fig3/.Rproj.user/shared/notebooks/patch-chunk-names
- F3/Scripts Fig3/.Rproj.user/shared/notebooks/paths
- F3/Scripts Fig3/10 ostogenic diff Alizarin red CPC 3April2018.xlsx
- F3/Scripts Fig3/10T ost diff Alkaline phosphatase analysis_number of positive cells.xlsx
- F3/Scripts Fig3/Fig3.Rproj
- F3/Scripts Fig3/Fig3A.R
- F3/Scripts Fig3/FIG3B.R
- F3/Scripts Fig3/FIG3D.R
- F3/Scripts Fig3/FIG3E.R
- F3/Scripts Fig3/FIG3F.R
- F3/Scripts Fig3/FIG3G.R
- F3/Scripts Fig3/FIG3H.R
- F3/Scripts Fig3/Gene expression R.xlsx
- F3/Scripts Fig3/Image J analysis AP staining.xlsx
- F3/Scripts Fig3/ost dif for R.xlsx
- F3/Scripts Fig3/SC HAC T3 diff raw data 24April2018.xlsx
