# Supplementary material for: Disease modification and symptom relief in osteoarthritis using a mutated GCP‐2/CXCL6 chemokine
Source: EMBO Mol Med. 2022 Dec 12;15(1):e16218. doi: 10.15252/emmm.202216218 (PMC9832835; doi:10.15252/emmm.202216218)
Supplement: Supplementary file 6 — Source Data for Figure 3 [file EMMM-15-e16218-s004.zip › F3/Scripts Fig3/10 ostogenic diff Alizarin red CPC 3April2018.xlsx]

## Sheet: Curve Bitmaps
User: USER
Path: C:\Program Files (x86)\BMG\Omega\User\Data\
Test ID: 1391
Test Name: alizarin red
Date: 03/04/2018
Time: 17:40:18
Absorbance			Absorbance values are displayed as OD

## Sheet: End point_1
User: USER
Path: C:\Program Files (x86)\BMG\Omega\User\Data\
Test ID: 1391
Test Name: alizarin red
Date: 03/04/2018
Time: 17:40:18
Absorbance			Absorbance values are displayed as OD
	1. Raw Data (570)
	1	2	3	4	5	6	7	8	9	10	11	12
A		0.236	0.274	0.253	0.239	0.237	0.233
B		0.238	0.241	0.254	0.234	0.233	0.217
C		0.38	0.402	0.412	0.353	0.418	0.414
D		0.377	0.398	0.387	0.337	0.398	0.405
E		0.36	0.365	0.391	0.358	0.371	0.367
F		0.366	0.355	0.362	0.345	0.362	0.363
G		0.203	0.208	0.236	0.186	0.152	0.141
H		0.191	0.199	0.233	0.179	0.148	0.139	0.043	0.029
	2. Blank corrected based on Raw Data (570)
	1	2	3	4	5	6	7	8	9	10	11	12		Average of all blanks used
A		0.2	0.238	0.217	0.203	0.201	0.197
B		0.202	0.205	0.218	0.198	0.197	0.181
C		0.344	0.365	0.376	0.317	0.382	0.378
D		0.341	0.362	0.351	0.301	0.362	0.369
E		0.324	0.329	0.354	0.322	0.335	0.33
F		0.33	0.319	0.326	0.309	0.326	0.327
G		0.167	0.172	0.2	0.149	0.116	0.105
H		0.155	0.163	0.197	0.143	0.112	0.102
	3. Average over replicates based on Blank corrected (570)
	1	2	3	4	5	6	7	8	9	10	11	12
A		0.201	0.222	0.217	0.2	0.199	0.189
B		0.201	0.222	0.217	0.2	0.199	0.189
C		0.342	0.364	0.363	0.309	0.372	0.374
D		0.342	0.364	0.363	0.309	0.372	0.374
E		0.327	0.324	0.34	0.316	0.331	0.329
F		0.327	0.324	0.34	0.316	0.331	0.329
G		0.161	0.167	0.198	0.146	0.114	0.104
H		0.161	0.167	0.198	0.146	0.114	0.104

## Sheet: End point
User: USER
Path: C:\Program Files (x86)\BMG\Omega\User\Data\
Test ID: 1391
Test Name: alizarin red
Date: 03/04/2018
Time: 17:40:18
Absorbance			Absorbance values are displayed as OD
Well Row	Well Col	Content	Raw Data (570)	Blank corrected based on Raw Data (570)	Average over replicates based on Blank corrected (570)
A	2	Sample X1	0.236	0.2	0.201
A	3	Sample X2	0.274	0.238	0.222
A	4	Sample X3	0.253	0.217	0.217
A	5	Sample X4	0.239	0.203	0.2
A	6	Sample X5	0.237	0.201	0.199
A	7	Sample X6	0.233	0.197	0.189
B	2	Sample X1	0.238	0.202	0.201
B	3	Sample X2	0.241	0.205	0.222
B	4	Sample X3	0.254	0.218	0.217
B	5	Sample X4	0.234	0.198	0.2
B	6	Sample X5	0.233	0.197	0.199
B	7	Sample X6	0.217	0.181	0.189
C	2	Sample X7	0.38	0.344	0.342
C	3	Sample X8	0.402	0.365	0.364
C	4	Sample X9	0.412	0.376	0.363
C	5	Sample X10	0.353	0.317	0.309
C	6	Sample X11	0.418	0.382	0.372
C	7	Sample X12	0.414	0.378	0.374
D	2	Sample X7	0.377	0.341	0.342
D	3	Sample X8	0.398	0.362	0.364
D	4	Sample X9	0.387	0.351	0.363
D	5	Sample X10	0.337	0.301	0.309
D	6	Sample X11	0.398	0.362	0.372
D	7	Sample X12	0.405	0.369	0.374
E	2	Sample X13	0.36	0.324	0.327
E	3	Sample X14	0.365	0.329	0.324
E	4	Sample X15	0.391	0.354	0.34
E	5	Sample X16	0.358	0.322	0.316
E	6	Sample X17	0.371	0.335	0.331
E	7	Sample X18	0.367	0.33	0.329
F	2	Sample X13	0.366	0.33	0.327
F	3	Sample X14	0.355	0.319	0.324
F	4	Sample X15	0.362	0.326	0.34
F	5	Sample X16	0.345	0.309	0.316
F	6	Sample X17	0.362	0.326	0.331
F	7	Sample X18	0.363	0.327	0.329
G	2	Sample X19	0.203	0.167	0.161
G	3	Sample X20	0.208	0.172	0.167
G	4	Sample X21	0.236	0.2	0.198
G	5	Sample X22	0.186	0.149	0.146
G	6	Sample X23	0.152	0.116	0.114
G	7	Sample X24	0.141	0.105	0.104
H	2	Sample X19	0.191	0.155	0.161
H	3	Sample X20	0.199	0.163	0.167
H	4	Sample X21	0.233	0.197	0.198
H	5	Sample X22	0.179	0.143	0.146
H	6	Sample X23	0.148	0.112	0.114
H	7	Sample X24	0.139	0.102	0.104
H	8	Blank B	0.043
H	9	Blank B	0.029

## Sheet: Protocol Information
User: USER
Path: C:\Program Files (x86)\BMG\Omega\User\Data\
Test ID: 1391
Test Name: alizarin red
Date: 03/04/2018
Time: 17:40:18
Absorbance
Basic settings
Measurement type:	Absorbance
Microplate name:	COSTAR 96
Endpoint settings
No. of flashes per well:	22
Optic settings
Excitation:	570
General settings
Top optic used
Settling time [s]:	0.5
Reading direction:	bidirectional, horizontal left to right, top to bottom
Target temperature [°C]:	monitoring

## Sheet: organized
						average				ttest
		ctrl	0.236	0.238		0.237
			0.274	0.241		0.2575			OM vs OM+GCP2	0.0326583
			0.253	0.254		0.2535
			0.239	0.234		0.2365			OM vs OM+GCP2+MK	3.68387e-07
			0.237	0.233		0.235
			0.233	0.217		0.225
		OM	0.38	0.377		0.3785
			0.402	0.398		0.4
			0.412	0.387		0.3995
			0.353	0.337		0.345
			0.418	0.398		0.408
			0.414	0.405		0.4095
		OM+GCP2	0.36	0.366		0.363
			0.365	0.355		0.36
			0.391	0.362		0.3765
			0.358	0.345		0.3515
			0.371	0.362		0.3665
			0.367	0.363		0.365
		OM+GCP2+MK	0.203	0.191		0.197
			0.208	0.199		0.2035
			0.236	0.233		0.2345
			0.186	0.179		0.1825
			0.152	0.148		0.15
			0.141	0.139		0.14

## Sheet: R
		Sample	Treatment	Date	AR_abs
		ctrl1	CONTROL	180403	0.237
		ctrl2	CONTROL	180403	0.2575
		ctrl3	CONTROL	180403	0.2535
		ctrl4	CONTROL	180403	0.2365
		ctrl5	CONTROL	180403	0.235
		ctrl6	CONTROL	180403	0.225
		OM1	OM	180403	0.3785
		OM2	OM	180403	0.4
		OM3	OM	180403	0.3995
		OM4	OM	180403	0.345
		OM5	OM	180403	0.408
		OM6	OM	180403	0.4095
		O+G 1	OM+GCP2	180403	0.363
		O+G 2	OM+GCP2	180403	0.36
		O+G 3	OM+GCP2	180403	0.3765
		O+G 4	OM+GCP2	180403	0.3515
		O+G 5	OM+GCP2	180403	0.3665
		O+G 6	OM+GCP2	180403	0.365
		O+G+M 1	OM+GCP2+MK	180403	0.197
		O+G+M 2	OM+GCP2+MK	180403	0.2035
		O+G+M 3	OM+GCP2+MK	180403	0.2345
		O+G+M 4	OM+GCP2+MK	180403	0.1825
		O+G+M 5	OM+GCP2+MK	180403	0.15
		O+G+M 6	OM+GCP2+MK	180403	0.14
