# Supplementary material for: Disease modification and symptom relief in osteoarthritis using a mutated GCP‐2/CXCL6 chemokine
Source: EMBO Mol Med. 2022 Dec 12;15(1):e16218. doi: 10.15252/emmm.202216218 (PMC9832835; doi:10.15252/emmm.202216218)
Supplement: Supplementary file 6 — Source Data for Figure 3 [file EMMM-15-e16218-s004.zip › F3/Scripts Fig3/10T ost diff Alkaline phosphatase analysis_number of positive cells.xlsx]

## Sheet: number of AP positive cells
						average
		ctrl1	0	0	0	0
		ctrl2	0	0	0	0
		ctrl3	1	0	1	0.666667
		ctrl4	0	0	0	0
										ttest
		OM1	8	7	11	8.66667		OM vs OM+G		0.000125783		significant different
		OM2	14	5	4	7.66667		OMG vs OM+MK		0.720791
		OM3	8	4	15	9		OM vs OM+MK		0.198732
								OM vs OMG		0.616088
		O+G 1	6	1	4	3.66667
		O+G 2	2	4	2	2.66667
		O+G 3	0	3	4	2.33333
		O+G 4	2	1	3	2
		O+G+M 1	3	6	4	4.33333
		O+G+M 2	25	6	12	14.3333
		O+G+M 3	3	5	8	5.33333
		O+G+M 4	2	5	3	3.33333
		OM+ MK 1	13	10	6	9.66667
		OM+ MK 2	1	7	7	5
		OM+ MK 3	10	6	7	7.66667
		OM+ MK 4	2	1	3	2
		OM+ MK 5	3	10	11	8
		OM+ MK 6	7	12	5	8
		OM+ MK 7	2	7	9	6
		OM+ MK 8	2	2	1	1.66667

## Sheet: R
				Sample	Treatment	AP
				C1	control	0
				C2	control	0
				C3	control	0.666667
				C4	control	0
				OM1	OM	8.66667
				OM2	OM	7.66667
				OM3	OM	9
				OM+G1	OM+GCP2	3.66667
				OM+G2	OM+GCP2	2.66667
				OM+G3	OM+GCP2	2.33333
				OM+G4	OM+GCP2	2
				OM+G+MK1	OM+GCP2+MK	4.33333
				OM+G+MK2	OM+GCP2+MK	14.3333
				OM+G+MK3	OM+GCP2+MK	5.33333
				OM+G+MK4	OM+GCP2+MK	3.33333
				OM+MK1	OM+MK	9.66667
				OM+MK2	OM+MK	5
				OM+MK3	OM+MK	7.66667
				OM+MK4	OM+MK	2
				OM+MK5	OM+MK	8
				OM+MK6	OM+MK	8
				OM+MK7	OM+MK	6
				OM+MK8	OM+MK	1.66667
