# Supplementary material for: Disease modification and symptom relief in osteoarthritis using a mutated GCP‐2/CXCL6 chemokine
Source: EMBO Mol Med. 2022 Dec 12;15(1):e16218. doi: 10.15252/emmm.202216218 (PMC9832835; doi:10.15252/emmm.202216218)
Supplement: Supplementary file 6 — Source Data for Figure 3 [file EMMM-15-e16218-s004.zip › F3/Scripts Fig3/Fig3A.R]

#Fig. 3 - GCP-2 prevents hypertrophic differentiation and calcification of chondrocytes

##Fig3A- qPCR for RUNX2 of HAC micromasses treated with recombinant GCP-2 or vehicle 

library(readxl)
Gene_exp <- read_excel("Gene expression R.xlsx",     sheet = "R")

Gene_exp$Treatment <- as.factor(Gene_exp$Treatment) 
Gene_exp$Sample <- as.factor(Gene_exp$Sample)
Gene_exp$Gene <- as.factor(Gene_exp$Gene) 
Gene_exp$Treatment <- factor(Gene_exp$Treatment, levels = c("CONTROL", "GCP2", "GCP2 + MK", "TGFB", "IL8", "IL8 + GCP2"))


##remove other treatments
Gene_exp_CG <- subset(Gene_exp, Treatment != "GCP2 + MK")
Gene_exp_CG <- subset(Gene_exp_CG, Treatment != "TGFB")
Gene_exp_CG <- subset(Gene_exp_CG, Treatment != "IL8")
Gene_exp_CG <- subset(Gene_exp_CG, Treatment != "IL8 + GCP2")

Gene_exp_CG_Runx2 <- subset(Gene_exp_CG, Gene != "COL1")
Gene_exp_CG_Runx2 <- subset(Gene_exp_CG_Runx2, Gene != "COLX")

library(plyr)
revalue(Gene_exp_CG_Runx2$Treatment, c("GCP2" = "GCP-2")) -> Gene_exp_CG_Runx2$Treatment

t.test(Gene_exp_norm~Treatment, data = Gene_exp_CG_Runx2)

library(ggplot2)
ggplot(Gene_exp_CG_Runx2, aes(x=Treatment, y=Gene_exp_norm)) +
  geom_boxplot(outlier.shape = NA) +
  geom_jitter(width = 0.2) +
  annotate("segment", x=1, xend=2, y=1.4, yend = 1.4)+
  annotate("text", x=1.5, y=1.45, label="p = 0.005", size=3)+
  ylab("RUNX2/βactin")+
  xlab("")+
  ggtitle("HAC")

ggsave("3a.png",h=3,w=2)
