# Supplementary material for: Disease modification and symptom relief in osteoarthritis using a mutated GCP‐2/CXCL6 chemokine
Source: EMBO Mol Med. 2022 Dec 12;15(1):e16218. doi: 10.15252/emmm.202216218 (PMC9832835; doi:10.15252/emmm.202216218)
Supplement: Supplementary file 6 — Source Data for Figure 3 [file EMMM-15-e16218-s004.zip › F3/Scripts Fig3/FIG3D.R]

#Fig. 3 - GCP-2 prevents hypertrophic differentiation and calcification of chondrocytes

##Fig3D - HAC monolayer treated with T3 hormone, T3 hormone + GCP-2 or control medium for 3 weeks and stained for alkaline phosphatase with quantification of area stained (n=3) 

library(readxl)
AP <- read_excel("Image J analysis AP staining.xlsx",     sheet = "R")

AP$Treatment <- as.factor(AP$Treatment) 
AP$Sample <- as.factor(AP$Sample)
AP$Treatment <- factor(AP$Treatment, levels = c("CONTROL", "T3", "T3 + GCP2"))

library(plyr)
revalue(AP$Treatment, c("T3 + GCP2" = "T3 + GCP-2")) -> AP$Treatment

fit<-glm(AP_stand~Treatment, data = AP, "gaussian")
anova(fit, test="F")
library(emmeans)
emmeans(fit, pairwise~Treatment)

library(ggplot2)

ggplot(AP, aes(x=Treatment, y=AP_area)) +
  geom_boxplot(outlier.shape = NA) +
  geom_jitter(width = 0.2) +
  #theme_bw()+
  theme(axis.text.x = element_text(angle = 45, hjust = 1)) +
  annotate("segment", x=1.2, xend=1.8, y=5.7, yend = 5.7)+
  annotate("text", x=1.5, y=6.1, label="p = 0.014", size=3)+
  annotate("segment", x=2.2, xend=2.8, y=5.7, yend = 5.7)+
  annotate("text", x=2.5, y=6.1, label="p = 0.006", size=3)+
  #annotate("segment", x=1.2, xend=2.8, y=6.5, yend = 6.5)+
  #annotate("text", x=2, y=6.9, label="p = 0.958")+
  ylab("Alkaline Phosphatase area")+
  xlab("")+
  ggtitle("HAC")

ggsave("3d.png", h=3,w=3)
