# Supplementary material for: Disease modification and symptom relief in osteoarthritis using a mutated GCP‐2/CXCL6 chemokine
Source: EMBO Mol Med. 2022 Dec 12;15(1):e16218. doi: 10.15252/emmm.202216218 (PMC9832835; doi:10.15252/emmm.202216218)
Supplement: Supplementary file 6 — Source Data for Figure 3 [file EMMM-15-e16218-s004.zip › F3/Scripts Fig3/FIG3E.R]

#Fig. 3 - GCP-2 prevents hypertrophic differentiation and calcification of chondrocytes

##Fig3E - HAC monolayer treated with T3 hormone, T3 hormone + GCP-2 or control medium for 3 weeks and stained for alkaline phosphatase and gene expression for COL10

library(readxl)
Gene_exp <- read_excel("SC HAC T3 diff raw data 24April2018.xlsx",     sheet = "R")

Gene_exp$Treatment <- as.factor(Gene_exp$Treatment) 
Gene_exp$Sample <- as.factor(Gene_exp$Sample)
Gene_exp$Endogenous <- as.factor(Gene_exp$Endogenous)
Gene_exp$Gene <- as.factor(Gene_exp$Gene) 
Gene_exp$DATE <- as.factor(Gene_exp$DATE)
Gene_exp$Treatment <- factor(Gene_exp$Treatment, levels = c("CONTROL", "T3", "T3+GCP2"))

Gene_exp_COL10 <- subset(Gene_exp, Gene == "COLX")
Gene_exp_COL10$Gene_exp_std <- c((Gene_exp_COL10$Gene_exp - mean(Gene_exp_COL10$Gene_exp))/sd(Gene_exp_COL10$Gene_exp))  #standardize 

library(plyr)
revalue(Gene_exp_COL10$Treatment, c("T3+GCP2" = "T3 + GCP-2")) -> Gene_exp_COL10$Treatment

fit<-aov(Gene_exp~Treatment, data = Gene_exp_COL10)
summary(fit)
TukeyHSD((fit))

library(ggplot2)
ggplot(Gene_exp_COL10, aes(x=Treatment, y=Gene_exp)) +
  geom_boxplot(outlier.shape = NA) +
  geom_jitter(width = 0.2) +
  #theme_bw()+
  annotate("segment", x=1, xend=1.9, y=2, yend = 2)+
  annotate("text", x=1.5, y=2.2, label="p = 0.001",size=3)+
  annotate("segment", x=2.1, xend=3, y=2, yend = 2)+
  annotate("text", x=2.5, y=2.2, label="p = 0.009",size=3)+
  annotate("segment", x=1, xend=3, y=2.4, yend = 2.4)+
  annotate("text", x=2, y=2.6, label="p = 0.16",size=3)+
  ylab("COL10A1/βactin")+
  xlab("")+
  ggtitle("HAC")

ggsave("3e.png",h=3,w=3)
