# Supplementary material for: Disease modification and symptom relief in osteoarthritis using a mutated GCP‐2/CXCL6 chemokine
Source: EMBO Mol Med. 2022 Dec 12;15(1):e16218. doi: 10.15252/emmm.202216218 (PMC9832835; doi:10.15252/emmm.202216218)
Supplement: Supplementary file 6 — Source Data for Figure 3 [file EMMM-15-e16218-s004.zip › F3/Scripts Fig3/FIG3F.R]

#Fig. 3 - GCP-2 prevents hypertrophic differentiation and calcification of chondrocytes

##Fig3F - CH310T½  monolayer treated with osteogenic medium (OM) or OM + GCP-2 stained for alkaline phosphatase with quantification of number of positive cells per well (n=3)

library(readxl)
AP <- read_excel("10T ost diff Alkaline phosphatase analysis_number of positive cells.xlsx",     sheet = "R")

AP <- as.data.frame(AP)
AP$Treatment <- as.factor(AP$Treatment) 
AP$Sample <- as.factor(AP$Sample)
AP$Treatment <- factor(AP$Treatment, levels = c("control", "OM","OM+GCP2", "OM+GCP2+MK", "OM+MK"))
AP_t <- subset(AP, Treatment != "control")
AP_t <- subset(AP_t, Treatment != "OM+GCP2+MK")
AP_t <- subset(AP_t, Treatment != "OM+MK")

library(plyr)
revalue(AP_t$Treatment, c("OM+GCP2" = "OM + GCP-2")) -> AP_t$Treatment
t.test(AP~Treatment, data = AP_t)

library(ggplot2)

ggplot(AP_t, aes(x=Treatment, y=AP)) +
  geom_boxplot(outlier.shape = NA) +
  geom_jitter(width = 0.2) +
  theme(axis.text.x = element_text(angle = 45, hjust = 1)) +
  annotate("segment", x=1, xend=2, y=10, yend = 10)+
  annotate("text", x=1.5, y=10.5, label="p = 0.0002",size=3)+
  ylab("Alkaline Phosphatase\npositive cells")+
  xlab("")+
  ggtitle("C3H10T1/2")
ggsave("3f.png",h=3,w=2)
