# Supplementary material for: Disease modification and symptom relief in osteoarthritis using a mutated GCP‐2/CXCL6 chemokine
Source: EMBO Mol Med. 2022 Dec 12;15(1):e16218. doi: 10.15252/emmm.202216218 (PMC9832835; doi:10.15252/emmm.202216218)
Supplement: Supplementary file 6 — Source Data for Figure 3 [file EMMM-15-e16218-s004.zip › F3/Scripts Fig3/FIG3G.R]

#Fig. 3 - GCP-2 prevents hypertrophic differentiation and calcification of chondrocytes

##Fig3G - CH310T½  monolayer treated with osteogenic medium (OM) or OM + GCP-2 stained for stained with alizarin Red and quantification of number of nodules per well (n=7)

library(readxl)
nodules <- read_excel("ost dif for R.xlsx",     sheet = "R")

nodules$Treatment <- as.factor(nodules$Treatment) 
nodules_sub <- subset(nodules, Treatment != "CONTROL")

library(plyr)
revalue(nodules_sub$Treatment, c("OM+GCP2" = "OM + GCP-2")) -> nodules_sub$Treatment

boxplot(log(Nodules)~Treatment, data = nodules_sub)
t.test(log(Nodules)~Treatment, data = nodules_sub)


library(ggplot2)

ggplot(nodules_sub, aes(x=Treatment, y=Nodules)) +
  geom_boxplot(outlier.shape = NA) +
  geom_jitter(width = 0.2) +
  theme(axis.text.x = element_text(angle = 45, hjust = 1)) +
  annotate("segment", x=1, xend=2, y=30, yend = 30)+
  annotate("text", x=1.5, y=31, label="p = 0.016", size=3)+
  ylab("Number of nodules")+
  xlab("")+
  scale_x_discrete(limits=c("OM", "OM + GCP2"), labels=c("OM", "OM + GCP-2"))+
  ggtitle("C3H10T1/2")
ggsave("3g.png",h=3,w=2)
