# Supplementary material for: Disease modification and symptom relief in osteoarthritis using a mutated GCP‐2/CXCL6 chemokine
Source: EMBO Mol Med. 2022 Dec 12;15(1):e16218. doi: 10.15252/emmm.202216218 (PMC9832835; doi:10.15252/emmm.202216218)
Supplement: Supplementary file 6 — Source Data for Figure 3 [file EMMM-15-e16218-s004.zip › F3/Scripts Fig3/FIG3H.R]

#Fig. 3 - GCP-2 prevents hypertrophic differentiation and calcification of chondrocytes

##Fig3H - CH310T½  monolayer treated with osteogenic medium (OM) or OM + GCP-2 stained with alizarin red and photometric quantification of alizarin red staining at 570nm (n=6)

library(readxl)
AR <- read_excel("10 ostogenic diff Alizarin red CPC 3April2018.xlsx",     sheet = "R")

AR$Treatment <- as.factor(AR$Treatment) 
AR$Treatment <- factor(AR$Treatment, levels = c("CONTROL", "OM", "OM+GCP2", "OM+GCP2+MK"))
AR <- subset(AR, AR$Treatment != "OM+GCP2+MK")
AR <- subset(AR, AR$Treatment != "CONTROL")

library(plyr)
revalue(AR$Treatment, c("OM+GCP2" = "OM + GCP-2")) -> AR$Treatment

t.test((AR_abs)~Treatment, data = AR)

library(ggplot2)
ggplot(AR, aes(x=Treatment, y=AR_abs)) +
  geom_boxplot(outlier.shape = NA) +
  geom_jitter(width = 0.2) +
  theme(axis.text.x = element_text(angle = 45, hjust = 1)) +
  annotate("segment", x=1, xend=2, y=0.42, yend = 0.42)+
  annotate("text", x=1.5, y=0.425, label="p = 0.047", size=3)+
  ylab("Alizarin Red OD")+
  xlab("")+
  ggtitle("C3H10T1/2")

ggsave("3h.png", h=3,w=2)
