# Supplementary material for: Disease modification and symptom relief in osteoarthritis using a mutated GCP‐2/CXCL6 chemokine
Source: EMBO Mol Med. 2022 Dec 12;15(1):e16218. doi: 10.15252/emmm.202216218 (PMC9832835; doi:10.15252/emmm.202216218)
Supplement: Supplementary file 6 — Source Data for Figure 3 [file EMMM-15-e16218-s004.zip › F3/Scripts Fig3/Gene expression R.xlsx]

## Sheet: R
DATE	Sample	Treatment	Gene	Gene_exp	Gene_exp_norm
170623	ctrl1	CONTROL	RUNX2	0.248139	1.10158
170623	ctrl2	CONTROL	RUNX2	0.251205	1.11519
170623	ctrl3	CONTROL	RUNX2	0.139338	0.618574
170623	ctrl4	CONTROL	RUNX2	0.262345	1.16465
170623	TGFB1	TGFB	RUNX2	2.22109	9.86026
170623	TGFB2	TGFB	RUNX2	2.28158	10.1288
170623	TGFB3	TGFB	RUNX2	1.85339	8.22787
170623	TGFB4	TGFB	RUNX2	0.679957	3.01858
170623	IL8 1	IL8	RUNX2	0.229423	1.01849
170623	IL8 2	IL8	RUNX2	0.296576	1.31661
170623	IL8 3	IL8	RUNX2	0.242254	1.07546
170623	IL8 4	IL8	RUNX2	0.175553	0.779345
170623	GCP2 1	GCP2	RUNX2	0.0577136	0.256212
170623	GCP2 2	GCP2	RUNX2	0.103185	0.458078
170623	GCP2 3	GCP2	RUNX2	0.0692295	0.307336
170623	GCP2 4	GCP2	RUNX2	0.0246784	0.109557
170623	ctrl1	CONTROL	COL1	1.0251	1.21224
170623	ctrl2	CONTROL	COL1	0.665793	0.787338
170623	ctrl3	CONTROL	COL1	0.82162	0.971612
170623	ctrl4	CONTROL	COL1	0.869985	1.02881
170623	TGFB1	TGFB	COL1	1.71877	2.03255
170623	TGFB2	TGFB	COL1	1.8211	2.15356
170623	TGFB3	TGFB	COL1	1.37799	1.62956
170623	TGFB4	TGFB	COL1	1.10189	1.30304
170623	IL8 1	IL8	COL1	0.724938	0.857281
170623	IL8 2	IL8	COL1	0.666493	0.788166
170623	IL8 3	IL8	COL1	0.559995	0.662226
170623	IL8 4	IL8	COL1	0.435859	0.515429
170623	GCP2 1	GCP2	COL1	0.33436	0.3954
170623	GCP2 2	GCP2	COL1	0.508112	0.600871
170623	GCP2 3	GCP2	COL1	0.521322	0.616493
170623	GCP2 4	GCP2	COL1	0.455281	0.538395
