# Supplementary material for: Disease modification and symptom relief in osteoarthritis using a mutated GCP‐2/CXCL6 chemokine
Source: EMBO Mol Med. 2022 Dec 12;15(1):e16218. doi: 10.15252/emmm.202216218 (PMC9832835; doi:10.15252/emmm.202216218)
Supplement: Supplementary file 6 — Source Data for Figure 3 [file EMMM-15-e16218-s004.zip › F3/Scripts Fig3/Image J analysis AP staining.xlsx]

## Sheet: data
	HAC T3
	95+99
	Alkaline Phosphatase
			area	mean	stdev	mode	min	max	median					ctrl1	0.799667		0.0487493		Hue	0	25
	ctrl1	1	1.813	66.949	33.411	63	34	255	62					ctrl2	1.688		0.0423036		Saturation	0	255
		2	0.261	99.62	80.045	255	39	255	58					ctrl3	2.9494				Brihtness	1	255
		3	0.325	92.515	73.152	255	39	255	60					T3 1	5.311
		4	17.213	54.654	13.675	62	21	255	54	*only area of whole well				T3 2	5.3338
	ctrl2	1	0.17	122.425	91.138	255	37	255	59					T3 3	3.04625
		2	0.193	116.312	87.146	255	39	255	60					T3 +GCP2 1	2.82817	*used different formula
		3	0.007	56.595	7.657	55	32	66	58					T3 + GCP2 2	1.33925
		4	6.382	41.249	22.011	39	13	255	39					T3 + GCP2 3	0.450833
	ctrl3	1	1.101	61.312	45.009	53	21	255	52
		2	0.167	122.716	92.242	255	34	255	58
		3	0.9	67.043	48.16	54	32	255	56
		4	9.653	46.18	19.476	59	16	255	45
		5	2.926	58.601	27.917	59	22	255	56				ctrl	t3	T3+GCP2
	T3 1	1	3.076	55.585	27.455	54	26	255	52				0.799667	5.311	3.895
		2	2.597	52.375	30.875	52	24	255	49				1.688	5.3338	1.33925
		3	4.045	45.746	27.287	53	16	255	48				2.9494	3.04625	0.450833
		4	5.87	34.825	23.425	25	11	255	31
		5	11.97	56.502	15.188	62	30	255	56				1.81236	4.56368	1.89503
		6	4.308	60.907	22.597	62	34	255	59
	T3 2	1	15.133	32.075	18.579	22	11	255	26
		2	2.281	57.65	31.946	59	27	255	54
		3	3.266	48.489	36.623	0	0	255	57
		4	2.221	59.603	31.688	57	28	255	56
		5	3.768	53.388	25.805	58	23	255	50
	T3 3	1	2.94	50.105	29.147	51	23	255	47
		2	5.365	31.081	25.408	14	7	255	29
		3	1.738	59.124	35.603	52	32	255	53
		4	2.142	40.966	36.345	24	17	255	33
	T3 +GCP2 1	1	8.612	59.872	16.41	61	31	255	60
		2	5.579	61.341	19.985	62	31	255	61
		3	0.332	86.257	75.146	255	34	255	52	*more areas like this. Problem was that I didn't take representative pics (actually took more of the areas that were positive and not negative)
		4	1.057	57.591	46.639	41	26	255	46
	T3 + GCP2 2	1	1.176	50.995	46.162	32	17	255	41
		2	1.911	52.434	35.762	48	20	255	47
		3	0.338	86.41	74.177	255	35	255	53
		4	1.932	58.404	34.598	51	22	255	53
	T3 + GCP2 3	1	0.66	66.223	57.14	255	32	255	49
		2	0.409	77.86	70.049	255	32	255	52
		3	0.095	174.798	92.602	255	36	255	255
		4	0.551	69.484	62.174	255	25	255	50
		5	0.488	73.654	64.765	255	24	255	51
		6	0.502	78.077	62.005	255	33	255	56

## Sheet: R
	Sample	Treatment	AP_area	AP_norm	AP_stand
	ctr1	CONTROL	0.799667	0.44123	-1.03066
	ctr2	CONTROL	1.688	0.931384	-0.532749
	ctr3	CONTROL	2.9494	1.62738	0.174269
	T31	T3	5.311	2.93044	1.49795
	T32	T3	5.3338	2.94302	1.51073
	T33	T3	3.04625	1.68082	0.228553
	T3G1	T3 + GCP2	2.82817	1.56049	0.106317
	T3G2	T3 + GCP2	1.33925	0.738955	-0.728225
	T3G3	T3 + GCP2	0.450833	0.248755	-1.22618
