# Supplementary material for: Disease modification and symptom relief in osteoarthritis using a mutated GCP‐2/CXCL6 chemokine
Source: EMBO Mol Med. 2022 Dec 12;15(1):e16218. doi: 10.15252/emmm.202216218 (PMC9832835; doi:10.15252/emmm.202216218)
Supplement: Supplementary file 6 — Source Data for Figure 3 [file EMMM-15-e16218-s004.zip › F3/Scripts Fig3/ost dif for R.xlsx]

## Sheet: R
Date	Week	Sample	Treatment	Nodules
170228	1	c1	CONTROL	80
170228	1	c2	CONTROL	78
170228	1	c3	CONTROL	90
170228	1	c4	CONTROL	81
170228	1	c5	CONTROL	92
170228	1	c6	CONTROL	85
170228	1	c7	CONTROL	84
170228	1	o1	OM	23
170228	1	o2	OM	22
170228	1	o3	OM	20
170228	1	o4	OM	18
170228	1	o5	OM	16
170228	1	o6	OM	28
170228	1	o7	OM	23
170228	1	oc1	OM + GCP2	15
170228	1	oc2	OM + GCP2	16
170228	1	oc3	OM + GCP2	16
170228	1	oc4	OM + GCP2	18
170228	1	oc5	OM + GCP2	21
170228	1	oc6	OM + GCP2	17
170228	1	oc7	OM + GCP2	13

## Sheet: 10T ost dif AR pics week 1
			%area				number of nodes
			ctrl	OM	OM+GCP2		ctrl	OM	OM+GCP2
		1	8.54576	1.86536	0.935542		80	23	15
		2	9.43553	1.31605	1.07859		78	22	16
		3	9.61291	1.51632	0.652305		90	20	16
		4	11.1235	1.37613	1.63934		81	18	18
		5	6.90928	0.789632	1.56782		92	16	21
		6	7.00941	0.69808	1.20734		85	28	17
		7	10.3997		0.90121		84	23	13
			%area per number of nodes
			ctrl	OM	OM+GCP2
		1	0.106822	0.0811027	0.0623695
		2	0.120968	0.0598206	0.067412
		3	0.10681	0.0758161	0.040769
		4	0.137327	0.0764519	0.0910747
		5	0.0751008	0.049352	0.0746581
		6	0.0824637	0.0249314	0.0710197
		7	0.123806	0	0.0693239
		average	0.107614	0.0524964	0.0680895
		ttest	0.00298542	ctrl vs OM
			0.514061	OM vs OM+GCP2
