# Supplementary material for: Disease modification and symptom relief in osteoarthritis using a mutated GCP‐2/CXCL6 chemokine
Source: EMBO Mol Med. 2022 Dec 12;15(1):e16218. doi: 10.15252/emmm.202216218 (PMC9832835; doi:10.15252/emmm.202216218)
Supplement: Supplementary file 6 — Source Data for Figure 3 [file EMMM-15-e16218-s004.zip › F3/Scripts Fig3/SC HAC T3 diff raw data 24April2018.xlsx]

## Sheet: Sheet1
A1		A1
A2		A2
A3		A3
A4		A4
A5		A5
A6		A6
A7		A7
A8		A8
A9		A9
A10		A10
A11		A11
A12		A12
A13		A13
A14		A14
A15		A15
A16		A16
A17		A17
A18		A18
A19		A19
A20		A20
A21		A21
A22		A22
A23		A23
A24		A24
B1		B1
B2	Passed	B2	h/m B actin	Unknown	17.9729	NaN	89.2	Auto Tm	1.79552
B3	Passed	B3	h/m B actin	Unknown	18.1417	NaN	89.4	Auto Tm	1.67884
B4	Passed	B4	h/m B actin	Unknown	17.3739	NaN	89.4	Auto Tm	2.27914
B5	Flagged	B5	RunX2	Unknown	Undetermined	NaN	61.9	Auto Tm	0								✔			✔
B6	Passed	B6	RunX2	Unknown	28.9051	NaN	87.5	Auto Tm	1.02737
B7	Passed	B7	RunX2	Unknown	27.9033	NaN	87.5	Auto Tm	1.48319
B8	Flagged	B8	h COLX	Unknown	Undetermined	NaN	61.9	Auto Tm	0								✔			✔
B9	Flagged	B9	h COLX	Unknown	Undetermined	NaN	61.9	Auto Tm	0								✔			✔
B10	Flagged	B10	h COLX	Unknown	Undetermined	NaN	61.9	Auto Tm	0								✔			✔
B11	Passed	B11	ALP	Unknown	26.0944	NaN	89.1	Auto Tm	NaN
B12	Passed	B12	ALP	Unknown	25.4684	NaN	89.4	Auto Tm	NaN
B13	Flagged	B13	ALP	Unknown	Undetermined	NaN	63.1	Auto Tm	NaN								✔			✔
B14	Passed	B14	VEGF	Unknown	23.1391	NaN	88	Auto Tm	NaN
B15	Passed	B15	VEGF	Unknown	20.1119	NaN	88.5	Auto Tm	NaN
B16	Passed	B16	VEGF	Unknown	20.5981	NaN	88.5	Auto Tm	NaN
B17		B17
B18		B18
B19		B19
B20		B20
B21		B21
B22		B22
B23		B23
B24		B24
C1		C1
C2	Passed	C2	h/m B actin	Unknown	18.9148	NaN	89.5	Auto Tm	1.23403
C3	Passed	C3	h/m B actin	Unknown	19.2071	NaN	89.4	Auto Tm	1.09846
C4	Passed	C4	h/m B actin	Unknown	19.2424	NaN	89.4	Auto Tm	1.08313
C5	Flagged	C5	RunX2	Unknown	Undetermined	NaN	61.9	Auto Tm	0								✔			✔
C6	Passed	C6	RunX2	Unknown	29.6305	NaN	87.5	Auto Tm	0.787533
C7	Passed	C7	RunX2	Unknown	28.3741	NaN	87.5	Auto Tm	1.24813
C8	Flagged	C8	h COLX	Unknown	Undetermined	NaN	61.9	Auto Tm	0								✔			✔
C9	Flagged	C9	h COLX	Unknown	Undetermined	NaN	61.9	Auto Tm	0								✔			✔
C10	Flagged	C10	h COLX	Unknown	Undetermined	NaN	61.9	Auto Tm	0								✔			✔
C11	Passed	C11	ALP	Unknown	29.538	NaN	89.4	Auto Tm	NaN
C12	Passed	C12	ALP	Unknown	28.0616	NaN	89.4	Auto Tm	NaN
C13	Flagged	C13	ALP	Unknown	Undetermined	NaN	61.8	Auto Tm	NaN								✔			✔
C14	Passed	C14	VEGF	Unknown	25.2975	NaN	88.3	Auto Tm	NaN
C15	Passed	C15	VEGF	Unknown	20.7228	NaN	88.5	Auto Tm	NaN
C16	Passed	C16	VEGF	Unknown	25.0272	NaN	88.2	Auto Tm	NaN
C17		C17
C18		C18
C19		C19
C20		C20
C21		C21
C22		C22
C23		C23
C24		C24
D1		D1
D2	Passed	D2	h/m B actin	Unknown	23.2087	NaN	89.5	Auto Tm	0.223273
D3	Passed	D3	h/m B actin	Unknown	23.8265	NaN	89.7	Auto Tm	0.174588
D4	Passed	D4	h/m B actin	Unknown	23.8848	NaN	89.7	Auto Tm	0.170582
D5	Flagged	D5	RunX2	Unknown	Undetermined	NaN	61.9	Auto Tm	0								✔			✔
D6	Passed	D6	RunX2	Unknown	31.9691	NaN	87.7	Auto Tm	0.334192
D7	Passed	D7	RunX2	Unknown	31.5193	NaN	87.7	Auto Tm	0.394097
D8	Flagged	D8	h COLX	Unknown	Undetermined	NaN	61.9	Auto Tm	0								✔			✔
D9	Flagged	D9	h COLX	Unknown	Undetermined	NaN	61.9	Auto Tm	0								✔			✔
D10	Flagged	D10	h COLX	Unknown	Undetermined	NaN	61.9	Auto Tm	0								✔			✔
D11	Passed	D11	ALP	Unknown	31.7315	NaN	89.4	Auto Tm	NaN
D12	Flagged	D12	ALP	Unknown	Undetermined	NaN	90.5	Auto Tm	NaN								✔			✔
D13	Flagged	D13	ALP	Unknown	Undetermined	NaN	61.8	Auto Tm	NaN								✔			✔
D14	Passed	D14	VEGF	Unknown	29.4723	NaN	88.5	Auto Tm	NaN
D15	Passed	D15	VEGF	Unknown	25.5404	NaN	88.5	Auto Tm	NaN
D16	Passed	D16	VEGF	Unknown	32.3312	NaN	88.5	Auto Tm	NaN
D17		D17
D18		D18
D19		D19
D20		D20
D21		D21
D22		D22
D23		D23
D24		D24
E1		E1
E2	Passed	E2	h/m B actin	Unknown	19.157	NaN	89.5	Auto Tm	1.12057
E3	Passed	E3	h/m B actin	Unknown	19.2529	NaN	89.4	Auto Tm	1.07858
E4	Passed	E4	h/m B actin	Unknown	18.8202	NaN	89.4	Auto Tm	1.2814
E5	Flagged	E5	RunX2	Unknown	Undetermined	NaN	61.9	Auto Tm	0								✔			✔
E6	Passed	E6	RunX2	Unknown	28.817	NaN	87.7	Auto Tm	1.06109
E7	Passed	E7	RunX2	Unknown	28.366	NaN	87.7	Auto Tm	1.25183
E8	Passed	E8	h COLX	Unknown	28.089	NaN	83.4	Auto Tm	1.6521
E9	Passed	E9	h COLX	Unknown	28.378	NaN	83.3	Auto Tm	1.31346
E10	Passed	E10	h COLX	Unknown	28.1336	NaN	83.6	Auto Tm	1.59467
E11	Passed	E11	ALP	Unknown	28.5761	NaN	89.4	Auto Tm	NaN
E12	Passed	E12	ALP	Unknown	29.1661	NaN	89.4	Auto Tm	NaN
E13	Flagged	E13	ALP	Unknown	Undetermined	NaN	61.8	Auto Tm	NaN								✔			✔
E14	Passed	E14	VEGF	Unknown	23.3849	NaN	88.5	Auto Tm	NaN
E15	Passed	E15	VEGF	Unknown	21.5968	NaN	88.5	Auto Tm	NaN
E16	Passed	E16	VEGF	Unknown	20.4538	NaN	88.5	Auto Tm	NaN
E17		E17
E18		E18
E19		E19
E20		E20
E21		E21
E22		E22
E23		E23
E24		E24
F1		F1
F2	Passed	F2	h/m B actin	Unknown	18.9285	NaN	89.5	Auto Tm	1.2273
F3	Passed	F3	h/m B actin	Unknown	19.2657	NaN	89.7	Auto Tm	1.0731
F4	Passed	F4	h/m B actin	Unknown	19.3111	NaN	89.7	Auto Tm	1.05388
F5	Flagged	F5	RunX2	Unknown	Undetermined	NaN	61.9	Auto Tm	0								✔			✔
F6	Passed	F6	RunX2	Unknown	26.7403	NaN	87.5	Auto Tm	2.27157
F7	Passed	F7	RunX2	Unknown	28.5587	NaN	87.7	Auto Tm	1.16646
F8	Passed	F8	h COLX	Unknown	28.4779	NaN	83.4	Auto Tm	1.21333
F9	Passed	F9	h COLX	Unknown	28.241	NaN	83.6	Auto Tm	1.46433
F10	Passed	F10	h COLX	Unknown	28.6268	NaN	83.6	Auto Tm	1.07809
F11	Passed	F11	ALP	Unknown	27.3835	NaN	89.4	Auto Tm	NaN
F12	Passed	F12	ALP	Unknown	26.6287	NaN	89.4	Auto Tm	NaN
F13	Flagged	F13	ALP	Unknown	Undetermined	NaN	83.3	Auto Tm	NaN								✔			✔
F14	Passed	F14	VEGF	Unknown	22.1513	NaN	88.5	Auto Tm	NaN
F15	Passed	F15	VEGF	Unknown	21.4821	NaN	88.8	Auto Tm	NaN
F16	Passed	F16	VEGF	Unknown	20.4453	NaN	88.8	Auto Tm	NaN
F17		F17
F18		F18
F19		F19
F20		F20
F21		F21
F22		F22
F23		F23
F24		F24
G1		G1
G2	Passed	G2	h/m B actin	Unknown	18.447	NaN	89.7	Auto Tm	1.48665
G3	Passed	G3	h/m B actin	Unknown	18.5688	NaN	89.7	Auto Tm	1.41631
G4	Passed	G4	h/m B actin	Unknown	18.6016	NaN	89.7	Auto Tm	1.39789
G5	Flagged	G5	RunX2	Unknown	Undetermined	NaN	61.9	Auto Tm	0								✔			✔
G6	Passed	G6	RunX2	Unknown	28.424	NaN	87.7	Auto Tm	1.22551
G7	Passed	G7	RunX2	Unknown	27.8421	NaN	87.7	Auto Tm	1.51683
G8	Passed	G8	h COLX	Unknown	27.5474	NaN	83.4	Auto Tm	2.53959
G9	Passed	G9	h COLX	Unknown	27.4482	NaN	83.6	Auto Tm	2.74765
G10	Passed	G10	h COLX	Unknown	27.4907	NaN	83.6	Auto Tm	2.65654
G11	Passed	G11	ALP	Unknown	27.9513	NaN	89.4	Auto Tm	NaN
G12	Passed	G12	ALP	Unknown	25.9741	NaN	89.6	Auto Tm	NaN
G13	Flagged	G13	ALP	Unknown	Undetermined	NaN	61.8	Auto Tm	NaN								✔			✔
G14	Passed	G14	VEGF	Unknown	21.2437	NaN	88.8	Auto Tm	NaN
G15	Passed	G15	VEGF	Unknown	20.4138	NaN	88.8	Auto Tm	NaN
G16	Passed	G16	VEGF	Unknown	19.6334	NaN	88.8	Auto Tm	NaN
G17		G17
G18		G18
G19		G19
G20		G20
G21		G21
G22		G22
G23		G23
G24		G24
H1		H1
H2	Passed	H2	h/m B actin	Unknown	17.0896	NaN	89.7	Auto Tm	2.55229
H3	Passed	H3	h/m B actin	Unknown	17.4593	NaN	89.7	Auto Tm	2.20298
H4	Passed	H4	h/m B actin	Unknown	17.4021	NaN	89.7	Auto Tm	2.25366
H5	Flagged	H5	RunX2	Unknown	Undetermined	NaN	61.9	Auto Tm	0								✔			✔
H6	Passed	H6	RunX2	Unknown	27.5922	NaN	87.7	Auto Tm	1.66232
H7	Passed	H7	RunX2	Unknown	23.26	NaN	88	Auto Tm	8.13434
H8	Passed	H8	h COLX	Unknown	29.6689	NaN	83.6	Auto Tm	0.471391
H9	Flagged	H9	h COLX	Unknown	Undetermined	NaN	61.9	Auto Tm	0								✔			✔
H10	Flagged	H10	h COLX	Unknown	Undetermined	NaN	61.9	Auto Tm	0								✔			✔
H11	Passed	H11	ALP	Unknown	27.4949	NaN	89.1	Auto Tm	NaN
H12	Passed	H12	ALP	Unknown	25.57	NaN	89.6	Auto Tm	NaN
H13	Passed	H13	ALP	Unknown	29.9473	NaN	89.6	Auto Tm	NaN
H14	Flagged	H14	VEGF	Unknown	Undetermined	NaN	61.8	Auto Tm	NaN								✔			✔
H15	Passed	H15	VEGF	Unknown	19.9641	NaN	88.8	Auto Tm	NaN
H16	Passed	H16	VEGF	Unknown	19.9203	NaN	88.8	Auto Tm	NaN
H17		H17
H18		H18
H19		H19
H20		H20
H21		H21
H22		H22
H23		H23
H24		H24
I1		I1
I2	Passed	I2	h/m B actin	Unknown	17.1704	NaN	89.5	Auto Tm	2.47152
I3	Passed	I3	h/m B actin	Unknown	17.5881	NaN	89.7	Auto Tm	2.09284
I4	Passed	I4	h/m B actin	Unknown	17.5698	NaN	89.7	Auto Tm	2.10816
I5	Flagged	I5	RunX2	Unknown	Undetermined	NaN	61.9	Auto Tm	0								✔			✔
I6	Flagged	I6	RunX2	Unknown	Undetermined	NaN	61.9	Auto Tm	0								✔			✔
I7	Passed	I7	RunX2	Unknown	22.2385	NaN	88	Auto Tm	11.8288
I8	Flagged	I8	h COLX	Unknown	Undetermined	NaN	61.9	Auto Tm	0								✔			✔
I9	Flagged	I9	h COLX	Unknown	Undetermined	NaN	61.9	Auto Tm	0								✔			✔
I10	Passed	I10	h COLX	Unknown	28.1771	NaN	83.6	Auto Tm	1.54052
I11	Passed	I11	ALP	Unknown	29.0789	NaN	89.4	Auto Tm	NaN
I12	Passed	I12	ALP	Unknown	25.7972	NaN	89.6	Auto Tm	NaN
I13	Passed	I13	ALP	Unknown	25.6185	NaN	89.6	Auto Tm	NaN
I14	Flagged	I14	VEGF	Unknown	Undetermined	NaN	61.8	Auto Tm	NaN								✔			✔
I15	Passed	I15	VEGF	Unknown	20.2745	NaN	88.8	Auto Tm	NaN
I16	Passed	I16	VEGF	Unknown	19.8594	NaN	88.8	Auto Tm	NaN
I17		I17
I18		I18
I19		I19
I20		I20
I21		I21
I22		I22
I23		I23
I24		I24
J1		J1
J2	Passed	J2	h/m B actin	Unknown	17.8865	NaN	89.5	Auto Tm	1.85834
J3	Passed	J3	h/m B actin	Unknown	17.958	NaN	89.4	Auto Tm	1.80624
J4	Passed	J4	h/m B actin	Unknown	17.8482	NaN	89.7	Auto Tm	1.88691
J5	Flagged	J5	RunX2	Unknown	Undetermined	NaN	61.9	Auto Tm	0								✔			✔
J6	Flagged	J6	RunX2	Unknown	Undetermined	NaN	61.9	Auto Tm	0								✔			✔
J7	Passed	J7	RunX2	Unknown	25.6616	NaN	87.7	Auto Tm	3.37316
J8	Flagged	J8	h COLX	Unknown	Undetermined	NaN	61.9	Auto Tm	0								✔			✔
J9	Flagged	J9	h COLX	Unknown	Undetermined	NaN	61.9	Auto Tm	0								✔			✔
J10	Passed	J10	h COLX	Unknown	28.8622	NaN	83.6	Auto Tm	0.894324
J11	Passed	J11	ALP	Unknown	30.0591	NaN	89.1	Auto Tm	NaN
J12	Passed	J12	ALP	Unknown	26.0994	NaN	89.6	Auto Tm	NaN
J13	Flagged	J13	ALP	Unknown	Undetermined	NaN	61.8	Auto Tm	NaN								✔			✔
J14	Flagged	J14	VEGF	Unknown	Undetermined	NaN	61.8	Auto Tm	NaN								✔			✔
J15	Passed	J15	VEGF	Unknown	20.7706	NaN	88.8	Auto Tm	NaN
J16	Passed	J16	VEGF	Unknown	20.7733	NaN	88.8	Auto Tm	NaN
J17		J17
J18		J18
J19		J19
J20		J20
J21		J21
J22		J22
J23		J23
J24		J24
K1		K1
K2		K2
K3		K3
K4		K4
K5		K5
K6		K6
K7		K7
K8		K8
K9		K9
K10		K10
K11		K11
K12		K12
K13		K13
K14		K14
K15		K15
K16		K16
K17		K17
K18		K18
K19		K19
K20		K20
K21		K21
K22		K22
K23		K23
K24		K24
L1		L1
L2	Passed	L2	h/m B actin	Standard	18.5332	NaN	89.5	Auto Tm	1
L3	Passed	L3	h/m B actin	Standard	18.7758	NaN	89.4	Auto Tm	1
L4	Passed	L4	h/m B actin	Standard	18.6766	NaN	89.4	Auto Tm	1
L5	Flagged	L5	RunX2	Standard	Undetermined	NaN	61.9	Auto Tm	1								✔			✔
L6	Flagged	L6	RunX2	Standard	Undetermined	NaN	61.9	Auto Tm	1								✔			✔
L7	Passed	L7	RunX2	Standard	28.9788	NaN	87.7	Auto Tm	1
L8	Passed	L8	h COLX	Standard	28.9525	NaN	83.6	Auto Tm	1
L9	Passed	L9	h COLX	Standard	28.3599	NaN	83.6	Auto Tm	1
L10	Passed	L10	h COLX	Standard	27.9731	NaN	83.6	Auto Tm	1
L11	Flagged	L11	ALP	Standard	Undetermined	NaN	62.6	Auto Tm	1								✔			✔
L12	Flagged	L12	ALP	Standard	Undetermined	NaN	61.8	Auto Tm	1								✔			✔
L13	Flagged	L13	ALP	Standard	Undetermined	NaN	63.9	Auto Tm	1								✔			✔
L14	Flagged	L14	VEGF	Standard	Undetermined	NaN	62.1	Auto Tm	1								✔			✔
L15	Flagged	L15	VEGF	Standard	Undetermined	NaN	61.8	Auto Tm	1								✔			✔
L16	Flagged	L16	VEGF	Standard	Undetermined	NaN	61.8	Auto Tm	1								✔			✔
L17		L17
L18		L18
L19		L19
L20		L20
L21		L21
L22		L22
L23		L23
L24		L24
M1		M1
M2	Passed	M2	h/m B actin	Standard	27.1322	NaN	89.5	Auto Tm	0.1
M3	Passed	M3	h/m B actin	Standard	26.9199	NaN	89.4	Auto Tm	0.1
M4	Passed	M4	h/m B actin	Standard	26.3125	NaN	89.7	Auto Tm	0.1
M5	Flagged	M5	RunX2	Standard	Undetermined	NaN	61.9	Auto Tm	0.1								✔			✔
M6	Flagged	M6	RunX2	Standard	37.153	NaN	88.1	Auto Tm	0.1								✔
M7	Passed	M7	RunX2	Standard	33.3689	NaN	88	Auto Tm	0.1
M8	Passed	M8	h COLX	Standard	32.4481	NaN	83.4	Auto Tm	0.1
M9	Passed	M9	h COLX	Standard	31.8698	NaN	83.6	Auto Tm	0.1
M10	Passed	M10	h COLX	Standard	32.3063	NaN	83.3	Auto Tm	0.1
M11	Flagged	M11	ALP	Standard	Undetermined	NaN	61.8	Auto Tm	0.1								✔			✔
M12	Flagged	M12	ALP	Standard	Undetermined	NaN	61.8	Auto Tm	0.1								✔			✔
M13	Flagged	M13	ALP	Standard	Undetermined	NaN	61.8	Auto Tm	0.1								✔			✔
M14	Flagged	M14	VEGF	Standard	Undetermined	NaN	61.8	Auto Tm	0.1								✔			✔
M15	Flagged	M15	VEGF	Standard	Undetermined	NaN	61.8	Auto Tm	0.1								✔			✔
M16	Flagged	M16	VEGF	Standard	Undetermined	NaN	61.8	Auto Tm	0.1								✔			✔
M17		M17
M18		M18
M19		M19
M20		M20
M21		M21
M22		M22
M23		M23
M24		M24
N1		N1
N2	Passed	N2	h/m B actin	Standard	30.4997	NaN	89.5	Auto Tm	0.01
N3	Passed	N3	h/m B actin	Standard	29.834	NaN	89.4	Auto Tm	0.01
N4	Passed	N4	h/m B actin	Standard	30.3509	NaN	89.7	Auto Tm	0.01
N5	Flagged	N5	RunX2	Standard	Undetermined	NaN	61.9	Auto Tm	0.01								✔			✔
N6	Flagged	N6	RunX2	Standard	Undetermined	NaN	61.9	Auto Tm	0.01								✔			✔
N7	Flagged	N7	RunX2	Standard	Undetermined	NaN	61.9	Auto Tm	0.01								✔			✔
N8	Passed	N8	h COLX	Standard	34.5464	NaN	83.4	Auto Tm	0.01
N9	Passed	N9	h COLX	Standard	33.4065	NaN	83.6	Auto Tm	0.01
N10	Passed	N10	h COLX	Standard	34.7366	NaN	83.9	Auto Tm	0.01
N11	Flagged	N11	ALP	Standard	Undetermined	NaN	61.8	Auto Tm	0.01								✔			✔
N12	Flagged	N12	ALP	Standard	Undetermined	NaN	61.8	Auto Tm	0.01								✔			✔
N13	Flagged	N13	ALP	Standard	Undetermined	NaN	61.8	Auto Tm	0.01								✔			✔
N14	Flagged	N14	VEGF	Standard	Undetermined	NaN	61.8	Auto Tm	0.01								✔			✔
N15	Flagged	N15	VEGF	Standard	37.035	NaN	88.5	Auto Tm	0.01								✔
N16	Flagged	N16	VEGF	Standard	Undetermined	NaN	61.8	Auto Tm	0.01								✔			✔
N17		N17
N18		N18
N19		N19
N20		N20
N21		N21
N22		N22
N23		N23
N24		N24
O1		O1
O2		O2
O3		O3
O4		O4
O5		O5
O6		O6
O7		O7
O8		O8
O9		O9
O10		O10
O11		O11
O12		O12
O13		O13
O14		O14
O15		O15
O16		O16
O17		O17
O18		O18
O19		O19
O20		O20
O21		O21
O22		O22
O23		O23
O24		O24
P1		P1
P2		P2
P3		P3
P4		P4
P5		P5
P6		P6
P7		P7
P8		P8
P9		P9
P10		P10
P11		P11
P12		P12
P13		P13
P14		P14
P15		P15
P16		P16
P17		P17
P18		P18
P19		P19

## Sheet: RUNX2
			average						RUNX2 / B ACtin			RUNX2 / B ACtin	average
	h/m B actin	1.79552	1.91783		RunX2	0	1.25528		0.65453			0		ctrl1
	h/m B actin	1.67884			RunX2	1.02737						0.611954	0.63136					average per sample
	h/m B actin	2.27914			RunX2	1.48319						0.650766							ctrl1	0.65453
	h/m B actin	1.23403	1.13854		RunX2	0	1.01783		0.89398			0		ctrl2					ctrl2	0.89398
	h/m B actin	1.09846			RunX2	0.787533						0.716941	0.93464						ctrl3	1.9218
	h/m B actin	1.08313			RunX2	1.24813						1.15234							T3 1	0.996792
	h/m B actin	0.223273	0.189481		RunX2	0	0.364144		1.9218			0		ctrl3					T3 2	1.53745
	h/m B actin	0.174588			RunX2	0.334192						1.91418	2.11224						T3 3	0.95644
	h/m B actin	0.170582			RunX2	0.394097						2.31031							T3 +GCP2 1	2.09661
	h/m B actin	1.12057	1.16018		RunX2	0	1.15646		0.996792			0		T3 1					T3 + GCP2 2	5.3183
	h/m B actin	1.07858			RunX2	1.06109						0.983782	0.980355						T3 + GCP2 3	1.82284
	h/m B actin	1.2814			RunX2	1.25183						0.976928
	h/m B actin	1.2273	1.1181		RunX2	0	1.71901		1.53745			0		T3 2
	h/m B actin	1.0731			RunX2	2.27157						2.11682	1.61182
	h/m B actin	1.05388			RunX2	1.16646						1.10683
	h/m B actin	1.48665	1.43361		RunX2	0	1.37117		0.95644			0		T3 3
	h/m B actin	1.41631			RunX2	1.22551						0.865284	0.975183					average each well
	h/m B actin	1.39789			RunX2	1.51683						1.08508							ctrl1	0.63136
	h/m B actin	2.55229	2.33631		RunX2	0	4.89833		2.09661			0		T3 +GCP2 1					ctrl2	0.93464
	h/m B actin	2.20298			RunX2	1.66232						0.754578	2.18198						ctrl3	2.11224
	h/m B actin	2.25366			RunX2	8.13434						3.60939							T3 1	0.980355
	h/m B actin	2.47152	2.22417		RunX2	0	11.8288		5.3183			0		T3 + GCP2 2					T3 2	1.61182
	h/m B actin	2.09284			RunX2	0						0	2.80549						T3 3	0.975183
	h/m B actin	2.10816			RunX2	11.8288						5.61097							T3 +GCP2 1	2.18198
	h/m B actin	1.85834	1.8505		RunX2	0	3.37316		1.82284			0		T3 + GCP2 3					T3 + GCP2 2	2.80549
	h/m B actin	1.80624			RunX2	0						0	1.78767						T3 + GCP2 3	1.78767
	h/m B actin	1.88691			RunX2	3.37316						1.78767

## Sheet: COLX
			average				average		COLX/ B ACtin			COLX / B ACtin	average
	h/m B actin	1.79552	1.91783		h COLX	0	0		0			0	0	ctrl1
	h/m B actin	1.67884			h COLX	0						0						average per sample
	h/m B actin	2.27914			h COLX	0						0						ctrl1	0
	h/m B actin	1.23403	1.13854		h COLX	0	0		0			0	0	ctrl2				ctrl2	0
	h/m B actin	1.09846			h COLX	0						0						ctrl3	0
	h/m B actin	1.08313			h COLX	0						0						T3 1	1.31021
	h/m B actin	0.223273	0.189481		h COLX	0	0		0			0	0	ctrl3				T3 2	1.11968
	h/m B actin	0.174588			h COLX	0						0						T3 3	1.84703
	h/m B actin	0.170582			h COLX	0						0						T3 +GCP2 1	0.201767		0.0205486
	h/m B actin	1.12057	1.16018		h COLX	1.6521	1.52008		1.31021			1.47434	1.3122	T3 1				T3 + GCP2 2	0.692626
	h/m B actin	1.07858			h COLX	1.31346						1.21777						T3 + GCP2 3	0.483288
	h/m B actin	1.2814			h COLX	1.59467						1.24447
	h/m B actin	1.2273	1.1181		h COLX	1.21333	1.25191		1.11968			0.988614	1.12539	T3 2
	h/m B actin	1.0731			h COLX	1.46433						1.36457
	h/m B actin	1.05388			h COLX	1.07809						1.02297
	h/m B actin	1.48665	1.43361		h COLX	2.53959	2.64793		1.84703			1.70827	1.84956	T3 3
	h/m B actin	1.41631			h COLX	2.74765						1.94001						average each well
	h/m B actin	1.39789			h COLX	2.65654						1.90039						ctrl1	0
	h/m B actin	2.55229	2.33631		h COLX	0.471391	0.471391		0.201767			0.184693	0.0615644	T3 +GCP2 1				ctrl2	0
	h/m B actin	2.20298			h COLX	0						0						ctrl3	0
	h/m B actin	2.25366			h COLX	0						0						T3 1	1.3122
	h/m B actin	2.47152	2.22417		h COLX	0	1.54052		0.692626			0	0.243581	T3 + GCP2 2				T3 2	1.12539		0.00465987
	h/m B actin	2.09284			h COLX	0						0						T3 3	1.84956
	h/m B actin	2.10816			h COLX	1.54052						0.730742						T3 +GCP2 1	0.0615644
	h/m B actin	1.85834	1.8505		h COLX	0	0.894324		0.483288			0	0.157987	T3 + GCP2 3				T3 + GCP2 2	0.243581
	h/m B actin	1.80624			h COLX	0						0						T3 + GCP2 3	0.157987
	h/m B actin	1.88691			h COLX	0.894324						0.473962

## Sheet: ALP
		B Actin			ALP				DELTA CT		average ctrl		DELTA DELTA CT		2 ^ (- delta delta CT)
			average			average
	ctrl1	17.9729	17.8295		26.0944	25.7814			7.95194		8.57395		-0.622012		1.53902
		18.1417			25.4684
		17.3739			Undetermined
	ctrl2	18.9148	19.1214		29.538	28.7998			9.67839				1.10443		0.465085
		19.2071			28.0616
		19.2424			Undetermined
	ctrl3	23.2087	23.64		31.7315	31.7315			8.09153				-0.482421		1.39709				ctrl1	1.53902
		23.8265			Undetermined														ctrl2	0.465085
		23.8848			Undetermined														ctrl3	1.39709
	T3 1	19.157	19.0767		28.5761	28.8711			9.79438				1.22043		0.429156				T3 1	0.429156
		19.2529			29.1661														T3 2	1.66593
		18.8202			Undetermined														T3 3	1.10985
	T3 2	18.9285	19.1685		27.3835	27.0061			7.83762				-0.736331		1.66593				T3 +GCP2 1	0.29122
		19.2657			26.6287														T3 + GCP2 2	0.568467
		19.3111			Undetermined														T3 + GCP2 3	0.328106
	T3 3	18.447	18.5391		27.9513	26.9627			8.42359				-0.150361		1.10985
		18.5688			25.9741
		18.6016			Undetermined
	T3 +GCP2 1	17.0896	17.317		27.4949	27.6708			10.3538				1.77982		0.29122
		17.4593			25.57
		17.4021			29.9473
	T3 + GCP2 2	17.1704	17.4427		29.0789	26.8315			9.38881				0.814851		0.568467
		17.5881			25.7972
		17.5698			25.6185
	T3 + GCP2 3	17.8865	17.8976		30.0591	28.0793			10.1817				1.60776		0.328106
		17.958			26.0994
		17.8482			Undetermined

## Sheet: VEGF
		B Actin			VEGF				DELTA CT		average ctrl		DELTA DELTA CT		2 ^ (- delta delta CT)
			average			average
	ctrl1	17.9729	17.8295		23.1391	21.2831			3.45357		4.49643		-1.04286		2.06031
		18.1417			20.1119
		17.3739			20.5981
	ctrl2	18.9148	19.1214		25.2975	23.6825			4.56108				0.0646509		0.956177
		19.2071			20.7228
		19.2424			25.0272
	ctrl3	23.2087	23.64		29.4723	29.1146			5.47464				0.978209		0.507609				ctrl1	2.06031
		23.8265			25.5404														ctrl2	0.956177
		23.8848			32.3312														ctrl3	0.507609
	T3 1	19.157	19.0767		23.3849	21.8118			2.73511				-1.76132		3.39007				T3 1	3.39007
		19.2529			21.5968														T3 2	4.94273
		18.8202			20.4538														T3 3	6.08492
	T3 2	18.9285	19.1685		22.1513	21.3596			2.19112				-2.30531		4.94273				T3 +GCP2 1	3.65837
		19.2657			21.4821														T3 + GCP2 2	3.66083
		19.3111			20.4453														T3 + GCP2 3	3.07806
	T3 3	18.447	18.5391		21.2437	20.4303			1.89119				-2.60524		6.08492
		18.5688			20.4138
		18.6016			19.6334
	T3 +GCP2 1	17.0896	17.317		Undetermined	19.9422			2.62522				-1.8712		3.65837
		17.4593			19.9641
		17.4021			19.9203
	T3 + GCP2 2	17.1704	17.4427		Undetermined	20.067			2.62426				-1.87217		3.66083
		17.5881			20.2745
		17.5698			19.8594
	T3 + GCP2 3	17.8865	17.8976		Undetermined	20.772			2.8744				-1.62202		3.07806
		17.958			20.7706
		17.8482			20.7733

## Sheet: R
	DATE	Endogenous	Sample	Treatment	Gene	Gene_exp	method
	180424	B actin	ctrl1	CONTROL	RUNX2	0.65453	st curve
	180424	B actin	ctrl2	CONTROL	RUNX2	0.89398	st curve
	180424	B actin	ctrl3	CONTROL	RUNX2	1.9218	st curve
	180424	B actin	T3 1	T3	RUNX2	0.996792	st curve
	180424	B actin	T3 2	T3	RUNX2	1.53745	st curve
	180424	B actin	T3 3	T3	RUNX2	0.95644	st curve
	180424	B actin	T3 +GCP2 1	T3+GCP2	RUNX2	2.09661	st curve
	180424	B actin	T3 + GCP2 2	T3+GCP2	RUNX2	5.3183	st curve
	180424	B actin	T3 + GCP2 3	T3+GCP2	RUNX2	1.82284	st curve
	180424	B actin	ctrl1	CONTROL	COLX	0	st curve
	180424	B actin	ctrl2	CONTROL	COLX	0	st curve
	180424	B actin	ctrl3	CONTROL	COLX	0	st curve
	180424	B actin	T3 1	T3	COLX	1.31021	st curve
	180424	B actin	T3 2	T3	COLX	1.11968	st curve
	180424	B actin	T3 3	T3	COLX	1.84703	st curve
	180424	B actin	T3 +GCP2 1	T3+GCP2	COLX	0.201767	st curve
	180424	B actin	T3 + GCP2 2	T3+GCP2	COLX	0.692626	st curve
	180424	B actin	T3 + GCP2 3	T3+GCP2	COLX	0.483288	st curve
	180424	B actin	ctrl1	CONTROL	ALP	1.53902	delta delta CT
	180424	B actin	ctrl2	CONTROL	ALP	0.465085	delta delta CT
	180424	B actin	ctrl3	CONTROL	ALP	1.39709	delta delta CT
	180424	B actin	T3 1	T3	ALP	0.429156	delta delta CT
	180424	B actin	T3 2	T3	ALP	1.66593	delta delta CT
	180424	B actin	T3 3	T3	ALP	1.10985	delta delta CT
	180424	B actin	T3 +GCP2 1	T3+GCP2	ALP	0.29122	delta delta CT
	180424	B actin	T3 + GCP2 2	T3+GCP2	ALP	0.568467	delta delta CT
	180424	B actin	T3 + GCP2 3	T3+GCP2	ALP	0.328106	delta delta CT
	180424	B actin	ctrl1	CONTROL	VEGF	2.06031	delta delta CT
	180424	B actin	ctrl2	CONTROL	VEGF	0.956177	delta delta CT
	180424	B actin	ctrl3	CONTROL	VEGF	0.507609	delta delta CT
	180424	B actin	T3 1	T3	VEGF	3.39007	delta delta CT
	180424	B actin	T3 2	T3	VEGF	4.94273	delta delta CT
	180424	B actin	T3 3	T3	VEGF	6.08492	delta delta CT
	180424	B actin	T3 +GCP2 1	T3+GCP2	VEGF	3.65837	delta delta CT
	180424	B actin	T3 + GCP2 2	T3+GCP2	VEGF	3.66083	delta delta CT
	180424	B actin	T3 + GCP2 3	T3+GCP2	VEGF	3.07806	delta delta CT
