# Supplementary material for: Disease modification and symptom relief in osteoarthritis using a mutated GCP‐2/CXCL6 chemokine
Source: EMBO Mol Med. 2022 Dec 12;15(1):e16218. doi: 10.15252/emmm.202216218 (PMC9832835; doi:10.15252/emmm.202216218)
Supplement: Supplementary file 7 — Source Data for Figure 4 [file EMMM-15-e16218-s005.zip]

Archive with 102 entries (69 files):
- F4/1a.png
- F4/4A.pdf
- F4/4a.png
- F4/4f.png
- F4/F4.tif
- F4/Scripts Fig4/
- F4/Scripts Fig4/.RData
- F4/Scripts Fig4/.Rhistory
- F4/Scripts Fig4/.Rproj.user/
- F4/Scripts Fig4/.Rproj.user/1BB6BF30/
- F4/Scripts Fig4/.Rproj.user/1BB6BF30/bibliography-index/
- F4/Scripts Fig4/.Rproj.user/1BB6BF30/ctx/
- F4/Scripts Fig4/.Rproj.user/1BB6BF30/explorer-cache/
- F4/Scripts Fig4/.Rproj.user/1BB6BF30/pcs/
- F4/Scripts Fig4/.Rproj.user/1BB6BF30/pcs/files-pane.pper
- F4/Scripts Fig4/.Rproj.user/1BB6BF30/pcs/source-pane.pper
- F4/Scripts Fig4/.Rproj.user/1BB6BF30/pcs/windowlayoutstate.pper
- F4/Scripts Fig4/.Rproj.user/1BB6BF30/pcs/workbench-pane.pper
- F4/Scripts Fig4/.Rproj.user/1BB6BF30/presentation/
- F4/Scripts Fig4/.Rproj.user/1BB6BF30/profiles-cache/
- F4/Scripts Fig4/.Rproj.user/1BB6BF30/rmd-outputs
- F4/Scripts Fig4/.Rproj.user/1BB6BF30/saved_source_markers
- F4/Scripts Fig4/.Rproj.user/1BB6BF30/sources/
- F4/Scripts Fig4/.Rproj.user/1BB6BF30/sources/per/
- F4/Scripts Fig4/.Rproj.user/1BB6BF30/sources/per/t/
- F4/Scripts Fig4/.Rproj.user/1BB6BF30/sources/per/t/99EC70A6
- F4/Scripts Fig4/.Rproj.user/1BB6BF30/sources/per/t/99EC70A6-contents
- F4/Scripts Fig4/.Rproj.user/1BB6BF30/sources/per/t/E4688BC5
- F4/Scripts Fig4/.Rproj.user/1BB6BF30/sources/per/t/E4688BC5-contents
- F4/Scripts Fig4/.Rproj.user/1BB6BF30/sources/per/u/
- F4/Scripts Fig4/.Rproj.user/1BB6BF30/sources/prop/
- F4/Scripts Fig4/.Rproj.user/1BB6BF30/sources/prop/1E6C1834
- F4/Scripts Fig4/.Rproj.user/1BB6BF30/sources/prop/4E4B31AD
- F4/Scripts Fig4/.Rproj.user/1BB6BF30/sources/prop/843ACD4A
- F4/Scripts Fig4/.Rproj.user/1BB6BF30/sources/prop/8E66076E
- F4/Scripts Fig4/.Rproj.user/1BB6BF30/sources/prop/A4292A6B
- F4/Scripts Fig4/.Rproj.user/1BB6BF30/sources/prop/B4473FC2
- F4/Scripts Fig4/.Rproj.user/1BB6BF30/sources/prop/F69B1A93
- F4/Scripts Fig4/.Rproj.user/1BB6BF30/sources/prop/INDEX
- F4/Scripts Fig4/.Rproj.user/1BB6BF30/tutorial/
- F4/Scripts Fig4/.Rproj.user/1BB6BF30/viewer-cache/
- F4/Scripts Fig4/.Rproj.user/1BB6BF30/viewer-cache/2760DD7B.Rdata
- F4/Scripts Fig4/.Rproj.user/619DFFB0/
- F4/Scripts Fig4/.Rproj.user/619DFFB0/bibliography-index/
- F4/Scripts Fig4/.Rproj.user/619DFFB0/ctx/
- F4/Scripts Fig4/.Rproj.user/619DFFB0/explorer-cache/
- F4/Scripts Fig4/.Rproj.user/619DFFB0/pcs/
- F4/Scripts Fig4/.Rproj.user/619DFFB0/pcs/files-pane.pper
- F4/Scripts Fig4/.Rproj.user/619DFFB0/pcs/source-pane.pper
- F4/Scripts Fig4/.Rproj.user/619DFFB0/pcs/windowlayoutstate.pper
- F4/Scripts Fig4/.Rproj.user/619DFFB0/pcs/workbench-pane.pper
- F4/Scripts Fig4/.Rproj.user/619DFFB0/presentation/
- F4/Scripts Fig4/.Rproj.user/619DFFB0/profiles-cache/
- F4/Scripts Fig4/.Rproj.user/619DFFB0/rmd-outputs
- F4/Scripts Fig4/.Rproj.user/619DFFB0/saved_source_markers
- F4/Scripts Fig4/.Rproj.user/619DFFB0/sources/
- F4/Scripts Fig4/.Rproj.user/619DFFB0/sources/per/
- F4/Scripts Fig4/.Rproj.user/619DFFB0/sources/per/t/
- F4/Scripts Fig4/.Rproj.user/619DFFB0/sources/per/u/
- F4/Scripts Fig4/.Rproj.user/619DFFB0/sources/prop/
- F4/Scripts Fig4/.Rproj.user/619DFFB0/sources/prop/04E3D036
- F4/Scripts Fig4/.Rproj.user/619DFFB0/sources/prop/0CCF3B71
- F4/Scripts Fig4/.Rproj.user/619DFFB0/sources/prop/110CFD7F
- F4/Scripts Fig4/.Rproj.user/619DFFB0/sources/prop/37A6EF87
- F4/Scripts Fig4/.Rproj.user/619DFFB0/sources/prop/48501ACA
- F4/Scripts Fig4/.Rproj.user/619DFFB0/sources/prop/9ECE0B32
- F4/Scripts Fig4/.Rproj.user/619DFFB0/sources/prop/B7A4E3AC
- F4/Scripts Fig4/.Rproj.user/619DFFB0/sources/prop/C621FA52
- F4/Scripts Fig4/.Rproj.user/619DFFB0/sources/prop/INDEX
- F4/Scripts Fig4/.Rproj.user/619DFFB0/sources/s-C094202D/
- F4/Scripts Fig4/.Rproj.user/619DFFB0/sources/s-C094202D/19A353CE
- F4/Scripts Fig4/.Rproj.user/619DFFB0/sources/s-C094202D/19A353CE-contents
- F4/Scripts Fig4/.Rproj.user/619DFFB0/sources/s-C094202D/4A11E739
- F4/Scripts Fig4/.Rproj.user/619DFFB0/sources/s-C094202D/4A11E739-contents
- F4/Scripts Fig4/.Rproj.user/619DFFB0/sources/s-C094202D/58A8FA07
- F4/Scripts Fig4/.Rproj.user/619DFFB0/sources/s-C094202D/58A8FA07-contents
- F4/Scripts Fig4/.Rproj.user/619DFFB0/sources/s-C094202D/7421942B
- F4/Scripts Fig4/.Rproj.user/619DFFB0/sources/s-C094202D/7421942B-contents
- F4/Scripts Fig4/.Rproj.user/619DFFB0/sources/s-C094202D/BBA26D6D
- F4/Scripts Fig4/.Rproj.user/619DFFB0/sources/s-C094202D/BBA26D6D-contents
- F4/Scripts Fig4/.Rproj.user/619DFFB0/sources/s-C094202D/lock_file
- F4/Scripts Fig4/.Rproj.user/619DFFB0/tutorial/
- F4/Scripts Fig4/.Rproj.user/619DFFB0/viewer-cache/
- F4/Scripts Fig4/.Rproj.user/shared/
- F4/Scripts Fig4/.Rproj.user/shared/notebooks/
- F4/Scripts Fig4/.Rproj.user/shared/notebooks/patch-chunk-names
- F4/Scripts Fig4/.Rproj.user/shared/notebooks/paths
- F4/Scripts Fig4/4c.R
- F4/Scripts Fig4/4c.xlsx
- F4/Scripts Fig4/Chemotaxis and Transendothilial Migration.xlsx
- F4/Scripts Fig4/Fig 4i Col2A1.R
- F4/Scripts Fig4/Fig4.Rproj
- F4/Scripts Fig4/Fig4D.R
- F4/Scripts Fig4/Fig4E.R
- F4/Scripts Fig4/Fig4F pakt.R
- F4/Scripts Fig4/Fig4G.R
- F4/Scripts Fig4/Fig4H.R
- F4/Scripts Fig4/Fig4J.R
- F4/Scripts Fig4/Micromasses mutants.xlsx
- F4/Scripts Fig4/neutrophil count_2.xlsx
- F4/Scripts Fig4/pAKT GCP-2 GCP-2-T western.xlsx
- F4/Scripts Fig4/R summary qPCR.xlsx
