# Supplementary material for: Disease modification and symptom relief in osteoarthritis using a mutated GCP‐2/CXCL6 chemokine
Source: EMBO Mol Med. 2022 Dec 12;15(1):e16218. doi: 10.15252/emmm.202216218 (PMC9832835; doi:10.15252/emmm.202216218)
Supplement: Supplementary file 7 — Source Data for Figure 4 [file EMMM-15-e16218-s005.zip › F4/Scripts Fig4/4c.R]

library(readxl)
library(ggplot2)
library(reshape2)
library(plyr)
input<-("ml	K105E	K101E/K105E	K100E/K101E/K105E	K101E	WT	Cond
19.01	0.00	0.00	0.00	0.00	0.00	16.38
19.04	0.06	0.06	0.06	0.05	0.05	16.47
19.06	0.10	0.10	0.10	0.09	0.08	16.56
19.09	0.13	0.14	0.14	0.12	0.12	16.66
19.11	0.19	0.20	0.20	0.18	0.17	16.75
19.14	0.25	0.26	0.26	0.23	0.22	16.85
19.16	0.29	0.31	0.31	0.27	0.26	16.96
19.19	0.34	0.36	0.36	0.32	0.30	17.06
19.21	0.38	0.39	0.39	0.35	0.33	17.17
19.24	0.38	0.39	0.39	0.35	0.33	17.27
19.26	0.38	0.40	0.40	0.35	0.34	17.38
19.29	0.39	0.41	0.41	0.36	0.34	17.49
19.31	0.44	0.46	0.46	0.41	0.39	17.60
19.33	0.50	0.52	0.52	0.46	0.44	17.71
19.36	0.57	0.60	0.60	0.53	0.50	17.82
19.38	0.64	0.67	0.67	0.59	0.56	17.94
19.41	0.69	0.72	0.72	0.63	0.60	18.05
19.43	0.71	0.74	0.74	0.65	0.62	18.17
19.46	0.74	0.78	0.78	0.69	0.65	18.28
19.48	0.78	0.81	0.81	0.72	0.68	18.40
19.51	0.80	0.84	0.84	0.74	0.70	18.52
19.53	0.85	0.89	0.89	0.79	0.75	18.63
19.56	0.90	0.94	0.94	0.83	0.79	18.75
19.58	0.96	1.00	1.00	0.88	0.84	18.87
19.61	1.03	1.07	1.07	0.95	0.90	18.99
19.63	0.00	0.00	0.00	0.00	0.00	19.11
19.66	0.06	0.06	0.06	0.05	0.05	19.23
19.68	0.10	0.10	0.10	0.09	0.08	19.35
19.71	0.13	0.14	0.14	0.12	0.12	19.47
19.73	0.19	0.20	0.20	0.18	0.17	19.58
19.76	0.25	0.26	0.26	0.23	0.22	19.70
19.78	0.29	0.31	0.31	0.27	0.26	19.82
19.81	0.34	0.36	0.36	0.32	0.30	19.94
19.83	0.38	0.39	0.39	0.35	0.33	20.05
19.86	0.38	0.39	0.39	0.35	0.33	20.17
19.88	0.38	0.40	0.40	0.35	0.34	20.29
19.91	0.39	0.41	0.41	0.36	0.34	20.41
19.93	0.44	0.46	0.46	0.41	0.39	20.53
19.96	0.50	0.52	0.52	0.46	0.44	20.64
19.98	0.57	0.60	0.60	0.53	0.50	20.76
20.01	0.64	0.67	0.67	0.59	0.56	20.87
20.03	0.69	0.72	0.72	0.63	0.60	20.99
20.06	0.71	0.74	0.74	0.65	0.62	21.10
20.08	0.74	0.78	0.78	0.69	0.65	21.22
20.11	0.78	0.81	0.81	0.72	0.68	21.34
20.13	0.30	0.32	0.32	0.28	0.26	21.45
20.16	0.50	0.52	0.52	0.46	0.44	21.56
20.18	0.71	0.74	0.74	0.65	0.62	21.67
20.21	0.92	0.96	0.96	0.85	0.81	21.78
20.23	1.14	1.19	1.19	1.05	1.00	21.89
20.26	1.36	1.42	1.42	1.25	1.19	22.01
20.28	1.59	1.66	1.66	1.46	1.39	22.12
20.31	1.81	1.89	1.89	1.67	1.58	22.24
20.33	2.04	2.12	2.12	1.88	1.78	22.35
20.36	2.27	2.36	2.36	2.09	1.98	22.47
20.38	2.50	2.61	2.61	2.30	2.19	22.58
20.41	2.73	2.84	2.84	2.51	2.38	22.69
20.43	2.94	3.06	3.06	2.70	2.57	22.81
20.46	3.14	3.27	3.27	2.89	2.75	22.92
20.48	3.33	3.47	3.47	3.06	2.91	23.03
20.51	3.52	3.66	3.66	3.24	3.07	23.15
20.53	3.70	3.85	3.85	3.40	3.23	23.26
20.56	3.88	4.05	4.05	3.57	3.39	23.37
20.58	4.08	4.25	4.25	3.75	3.56	23.47
20.61	4.28	4.45	4.45	3.93	3.74	23.59
20.63	4.49	4.67	4.67	4.13	3.92	23.69
20.66	4.69	4.89	4.89	4.32	4.10	23.81
20.68	4.89	5.09	5.09	4.49	4.27	23.91
20.71	5.06	5.27	5.27	4.66	4.42	24.03
20.73	5.22	5.44	5.44	4.80	4.56	24.13
20.76	5.37	5.59	5.59	4.94	4.69	24.25
20.78	5.51	5.74	5.74	5.07	4.82	24.36
20.81	5.65	5.89	5.89	5.20	4.94	24.48
20.83	5.80	6.04	6.04	5.33	5.07	24.59
20.86	5.95	6.20	6.20	5.48	5.20	24.70
20.88	6.11	6.37	6.37	5.62	5.34	24.81
20.91	6.28	6.54	6.54	5.78	5.49	24.93
20.93	6.44	6.71	6.71	5.92	5.63	25.03
20.96	6.59	6.87	6.87	6.06	5.76	25.16
20.98	6.74	7.02	7.02	6.20	5.89	25.26
21.01	6.87	7.16	7.16	6.32	6.01	25.39
21.03	7.00	7.30	7.30	6.44	6.12	25.49
21.06	7.13	7.42	7.42	6.56	6.23	25.61
21.08	7.26	7.56	7.56	6.68	6.34	25.71
21.11	7.39	7.70	7.70	6.80	6.46	25.84
21.13	7.51	7.83	7.83	6.91	6.57	25.94
21.16	7.64	7.96	7.96	7.03	6.68	26.06
21.18	7.75	8.08	8.08	7.13	6.78	26.16
21.21	7.87	8.20	8.20	7.24	6.88	26.29
21.23	7.98	8.32	8.32	7.34	6.98	26.39
21.26	8.09	8.43	8.43	7.44	7.07	26.52
21.28	8.18	8.53	8.53	7.53	7.15	26.63
21.31	8.27	8.62	8.62	7.61	7.23	26.76
21.33	8.35	8.70	8.70	7.68	7.30	26.86
21.36	8.42	8.77	8.77	7.74	7.36	26.99
21.38	8.49	8.84	8.84	7.81	7.42	27.09
21.41	8.56	8.91	8.91	7.87	7.48	27.22
21.43	8.63	8.99	8.99	7.94	7.54	27.32
21.46	8.71	9.07	9.07	8.01	7.61	27.45
21.48	8.80	9.16	9.16	8.09	7.69	27.55
21.51	8.89	9.26	9.26	8.18	7.77	27.68
21.53	8.97	9.34	9.34	8.25	7.84	27.77
21.56	9.04	9.42	9.42	8.32	7.90	27.91
21.58	9.11	9.49	9.49	8.38	7.96	28.01
21.61	9.17	9.55	9.55	8.44	8.01	28.14
21.63	9.23	9.61	9.61	8.49	8.06	28.24
21.66	9.30	9.68	9.68	8.55	8.13	28.38
21.68	9.37	9.76	9.76	8.62	8.19	28.47
21.71	9.45	9.84	9.84	8.69	8.26	28.61
21.73	9.52	9.92	9.92	8.76	8.32	28.70
21.75	9.58	9.98	9.98	8.81	8.37	28.83
21.78	9.62	10.03	10.03	8.85	8.41	28.92
21.80	9.65	10.06	10.06	8.88	8.44	29.06
21.83	9.67	10.07	10.07	8.89	8.45	29.15
21.85	9.68	10.09	10.09	8.91	8.46	29.28
21.88	9.69	10.10	10.10	8.92	8.47	29.37
21.90	9.72	10.12	10.12	8.94	8.49	29.51
21.93	9.75	10.15	10.15	8.97	8.52	29.59
21.95	9.77	10.18	10.18	8.99	8.54	29.73
21.98	9.79	10.20	10.20	9.01	8.56	29.81
22.00	9.80	10.21	10.21	9.01	8.56	29.94
22.03	9.81	10.22	10.22	9.03	8.57	30.03
22.05	9.82	10.23	10.23	9.04	8.59	30.17
22.08	9.85	10.26	10.26	9.06	8.61	30.26
22.10	9.87	10.28	10.28	9.08	8.63	30.40
22.13	9.89	10.30	10.30	9.10	8.64	30.49
22.15	9.92	10.33	10.33	9.12	8.67	30.63
22.18	9.94	10.35	10.35	9.14	8.68	30.72
22.20	9.96	10.37	10.37	9.16	8.70	30.86
22.23	9.98	10.40	10.40	9.18	8.72	30.94
22.25	10.00	10.42	10.42	9.20	8.74	31.07
22.28	10.02	10.44	10.44	9.22	8.76	31.15
22.30	10.05	10.47	10.47	9.25	8.79	31.28
22.33	10.09	10.51	10.51	9.28	8.82	31.36
22.35	10.12	10.54	10.54	9.31	8.84	31.50
22.38	10.15	10.57	10.57	9.33	8.87	31.59
22.40	10.19	10.62	10.62	9.38	8.91	31.73
22.43	10.25	10.68	10.68	9.43	8.96	31.81
22.45	10.32	10.75	10.75	9.49	9.02	31.95
22.48	10.32	10.75	10.82	9.49	9.02	32.03
22.50	10.37	10.80	10.89	9.54	9.07	32.17
22.53	10.49	10.92	10.96	9.65	9.16	32.25
22.55	10.61	11.05	11.02	9.76	9.27	32.38
22.58	10.69	11.14	11.09	9.84	9.35	32.46
22.60	10.84	11.30	11.18	9.98	9.48	32.60
22.63	10.96	11.42	11.27	10.09	9.58	32.67
22.65	11.11	11.57	11.39	10.22	9.71	32.81
22.68	11.26	11.73	11.52	10.36	9.84	32.88
22.70	11.37	11.84	11.67	10.46	9.94	33.02
22.73	11.44	11.92	11.82	10.52	10.00	33.09
22.75	11.42	11.89	11.97	10.50	9.98	33.24
22.78	11.36	11.83	12.15	10.45	9.93	33.31
22.80	11.35	11.82	12.36	10.44	9.92	33.45
22.83	11.30	11.77	12.59	10.40	9.88	33.53
22.85	11.33	11.80	12.84	10.42	9.90	33.67
22.88	11.40	11.88	13.12	10.49	9.96	33.74
22.90	11.39	11.86	13.41	10.48	9.95	33.89
22.93	11.47	11.95	13.72	10.55	10.03	33.96
22.95	11.53	12.01	14.03	10.61	10.08	34.10
22.98	11.51	11.99	14.36	10.59	10.06	34.17
23.00	11.54	12.02	14.70	10.61	10.08	34.31
23.03	11.56	12.05	15.06	10.64	10.11	34.38
23.05	11.52	12.00	15.47	10.60	10.07	34.53
23.08	11.55	12.03	15.92	10.62	10.09	34.60
23.10	11.67	12.16	16.40	10.74	10.20	34.75
23.13	11.75	12.24	16.92	10.81	10.27	34.83
23.15	11.80	12.29	17.49	10.86	10.32	34.97
23.18	11.93	12.43	18.10	10.98	10.43	35.05
23.20	12.06	12.56	18.75	11.09	10.54	35.20
23.23	12.19	12.70	19.44	11.21	10.65	35.27
23.25	12.32	12.83	20.19	11.33	10.76	35.42
23.28	12.44	12.96	20.99	11.45	10.88	35.49
23.30	12.57	13.10	21.86	11.57	10.99	35.64
23.33	12.51	13.03	22.79	11.51	10.93	35.71
23.35	12.54	13.06	23.78	11.54	10.96	35.85
23.38	11.51	11.99	24.84	10.59	10.06	35.92
23.40	11.54	12.02	25.96	10.61	10.08	36.05
23.43	11.56	12.05	27.16	10.64	10.11	36.12
23.45	11.52	12.00	28.44	10.60	10.07	36.25
23.48	11.55	12.03	29.81	10.62	10.09	36.32
23.50	11.67	12.16	31.30	10.74	10.20	36.45
23.53	11.67	12.16	32.90	10.74	10.20	36.52
23.55	11.75	12.24	34.64	10.81	10.27	36.66
23.58	11.80	12.29	36.51	10.86	10.32	36.74
23.60	11.93	12.43	38.53	10.98	10.43	36.88
23.63	11.96	12.46	40.72	11.01	10.46	36.95
23.65	11.90	12.40	43.05	10.95	10.40	37.09
23.68	11.93	12.43	45.54	10.98	10.43	37.16
23.70	11.87	12.36	48.18	10.92	10.37	37.29
23.73	11.67	12.16	50.99	10.74	10.20	37.36
23.75	11.75	12.24	53.98	10.81	10.27	37.50
23.78	11.80	12.29	57.18	10.86	10.32	37.57
23.80	11.93	12.43	60.60	10.98	10.43	37.71
23.83	12.06	12.56	64.26	11.09	10.54	37.78
23.85	12.19	12.70	68.16	11.21	10.65	37.92
23.88	11.67	12.16	72.29	10.74	10.20	38.00
23.90	11.66	12.14	76.63	10.72	10.19	38.15
23.93	11.61	12.09	81.06	10.68	10.15	38.22
23.95	11.49	11.95	85.65	10.57	10.04	38.36
23.98	11.37	11.80	90.44	10.46	9.94	38.43
24.00	11.25	11.93	95.45	10.35	9.83	38.56
24.03	11.13	12.07	100.68	10.24	9.73	38.63
24.05	11.01	12.26	106.16	10.13	9.62	38.76
24.08	10.89	12.49	111.91	10.02	9.52	38.83
24.10	10.77	12.75	117.90	9.91	9.41	38.96
24.13	10.65	13.07	123.99	9.80	9.31	39.03
24.15	10.53	13.36	130.12	9.69	9.20	39.17
24.17	10.41	13.66	136.25	9.58	9.10	39.24
24.20	10.29	13.98	142.37	9.46	8.99	39.38
24.22	10.17	14.25	148.49	9.35	8.89	39.45
24.25	10.05	14.62	154.60	9.24	8.78	39.59
24.27	9.93	14.94	160.68	9.13	8.68	39.66
24.30	9.81	15.34	166.66	9.02	8.57	39.79
24.32	9.69	15.75	172.50	8.91	8.47	39.85
24.35	9.57	16.23	178.12	8.80	8.36	39.99
24.37	9.45	16.79	183.40	8.69	8.26	40.05
24.40	9.33	17.33	188.33	8.58	8.15	40.19
24.42	9.21	17.94	192.85	8.47	8.05	40.26
24.45	9.09	18.57	196.94	8.36	7.94	40.40
24.47	8.97	19.23	200.63	8.25	7.84	40.47
24.50	8.85	19.98	203.84	8.14	7.73	40.61
24.52	8.72	20.76	206.55	8.03	7.63	40.68
24.55	8.60	21.62	208.71	7.92	7.52	40.83
24.57	8.48	22.53	210.21	7.81	7.42	40.90
24.60	8.36	23.48	211.08	7.69	7.31	41.03
24.62	8.24	24.58	211.25	7.58	7.21	41.10
24.65	8.12	25.65	210.73	7.47	7.10	41.24
24.67	8.00	26.84	209.53	7.36	6.99	41.31
24.70	7.88	28.09	207.68	7.25	6.89	41.44
24.72	7.76	29.39	205.19	7.14	6.78	41.51
24.75	7.64	30.87	202.10	7.03	6.68	41.65
24.77	7.52	32.40	198.44	6.92	6.57	41.72
24.80	7.40	34.13	194.25	6.81	6.47	41.85
24.82	7.28	35.98	189.56	6.70	6.36	41.92
24.85	7.16	37.93	184.42	6.59	6.26	42.06
24.87	7.04	40.09	178.87	6.48	6.15	42.13
24.90	6.92	42.38	172.97	6.37	6.05	42.27
24.92	6.80	44.84	166.74	6.26	5.94	42.34
24.95	6.68	47.55	160.26	6.15	5.84	42.47
24.97	6.56	50.27	153.62	6.04	5.73	42.54
25.00	6.44	53.16	146.90	5.93	5.63	42.69
25.02	6.45	56.26	140.16	6.42	5.63	42.76
25.05	6.48	59.58	133.48	6.41	5.63	42.90
25.07	6.50	63.18	126.89	6.39	5.64	42.97
25.10	6.54	67.14	120.38	6.37	5.64	43.10
25.12	6.57	71.27	113.95	6.36	5.64	43.16
25.15	6.59	75.60	107.63	6.34	5.64	43.29
25.17	6.65	80.12	101.48	6.33	5.64	43.36
25.20	6.69	84.83	95.53	6.31	5.65	43.49
25.22	6.74	89.67	89.84	6.29	5.65	43.56
25.25	6.79	93.85	84.45	6.28	5.65	43.71
25.27	6.84	99.17	79.44	6.26	5.65	43.78
25.30	6.89	104.71	74.78	6.24	5.65	43.93
25.32	6.96	110.58	70.35	6.23	5.66	44.00
25.35	6.99	116.71	66.14	6.21	5.66	44.13
25.37	7.00	122.92	62.15	6.19	5.66	44.20
25.40	7.03	129.16	58.37	6.18	5.66	44.34
25.42	7.07	135.37	54.77	6.16	5.66	44.41
25.45	7.12	141.42	51.35	6.14	5.67	44.55
25.47	7.20	147.42	48.18	6.13	5.67	44.62
25.50	7.28	153.49	45.26	6.11	5.67	44.76
25.52	7.37	159.63	42.52	6.10	5.67	44.83
25.55	7.44	165.82	39.96	6.08	5.67	44.97
25.57	7.53	172.00	37.56	6.06	5.68	45.04
25.60	7.62	177.84	35.30	6.05	5.68	45.16
25.62	7.69	183.11	33.21	6.03	5.68	45.24
25.65	7.77	188.18	31.26	6.01	5.68	45.37
25.67	7.86	192.84	29.47	6.00	5.69	45.44
25.70	7.98	196.85	27.80	5.98	5.69	45.57
25.72	8.10	200.76	26.24	5.98	5.69	45.64
25.75	8.21	204.10	24.75	6.08	5.69	45.77
25.77	8.33	206.90	23.33	6.17	5.69	45.85
25.80	8.40	209.44	21.98	6.28	5.70	45.97
25.82	8.50	211.12	20.71	6.40	5.70	46.05
25.85	8.61	212.13	19.52	6.52	5.70	46.18
25.87	8.71	212.46	18.42	6.66	5.70	46.26
25.90	8.85	211.91	17.40	6.82	5.70	46.38
25.92	8.99	210.77	16.44	6.96	5.71	46.45
25.95	9.16	209.02	15.52	7.10	5.71	46.58
25.97	9.31	206.62	14.63	7.25	5.71	46.66
26.00	9.46	203.58	13.78	7.40	5.72	46.79
26.02	9.59	200.01	12.98	7.55	5.75	46.87
26.05	9.72	195.78	12.23	7.71	5.78	46.99
26.07	9.87	191.05	11.54	7.88	5.82	47.07
26.10	10.03	185.92	10.88	8.03	5.87	47.19
26.12	10.19	180.40	10.26	8.21	5.90	47.27
26.15	10.36	174.49	9.66	8.41	5.92	47.39
26.17	10.55	168.29	9.09	8.60	5.92	47.48
26.20	10.73	161.71	8.55	8.81	5.91	47.60
26.22	10.90	154.87	8.04	9.02	5.89	47.69
26.25	11.09	147.97	7.56	9.25	5.87	47.82
26.27	11.27	141.12	7.12	9.47	5.83	47.91
26.30	11.49	134.35	6.69	9.71	5.79	48.03
26.32	11.75	127.79	6.28	9.93	5.73	48.12
26.35	11.98	121.35	5.89	10.17	5.68	48.23
26.37	12.28	114.97	5.52	10.42	5.64	48.31
26.40	12.54	108.57	5.16	10.66	5.61	48.43
26.42	12.76	102.18	4.83	10.93	5.57	48.51
26.45	13.04	96.01	4.51	11.19	5.54	48.62
26.47	13.32	90.16	4.20	11.46	5.48	48.71
26.50	13.63	84.74	3.90	11.75	5.42	48.82
26.52	13.95	79.67	3.61	12.03	5.34	48.90
26.55	14.30	75.00	3.33	12.33	5.25	49.02
26.57	14.63	70.50	3.05	12.64	5.17	49.11
26.59	14.96	66.89	2.79	12.91	5.08	49.23
26.62	15.33	62.71	2.54	13.25	5.01	49.32
26.64	15.71	58.65	2.29	13.59	4.95	49.43
26.67	16.12	54.90	2.05	13.96	4.89	49.51
26.69	16.52	51.46	1.81	14.31	4.84	49.62
26.72	16.93	48.22	1.57	14.67	4.79	49.70
26.74	17.38	45.40	1.33	15.07	4.73	49.82
26.77	17.83	42.72	1.09	15.45	4.67	49.91
26.79	18.27	40.16	0.85	15.89	4.60	50.02
26.82	18.78	37.75	0.62	16.34	4.53	50.10
26.84	19.28	35.44	0.39	16.81	4.48	50.21
26.87	19.80	33.24	0.17	17.30	4.44	50.29
26.89	20.38	31.25	-0.04	17.79	4.40	50.40
26.92	21.00	29.50	-0.06	18.27	4.37	50.48
26.94	21.65	27.93	-0.07	18.74	4.34	50.59
26.97	22.34	26.39	-0.09	19.25	4.33	50.68
26.99	23.03	24.99	-0.11	19.79	4.32	50.80
27.02	23.73	23.52	-0.12	20.39	4.31	50.89
27.04	24.41	22.03	-0.14	21.03	4.28	51.00
27.07	25.13	20.74	-0.16	21.67	4.27	51.09
27.09	25.89	19.50	-0.17	22.29	4.25	51.21
27.12	26.72	18.41	-0.19	22.94	4.25	51.31
27.14	27.64	17.50	-0.20	23.61	4.24	51.42
27.17	28.57	16.58	-0.22	24.33	4.24	51.51
27.19	29.47	15.68	-0.24	25.10	4.24	51.61
27.22	30.45	14.76	-0.25	25.90	4.25	51.70
27.24	31.44	13.81	-0.27	26.72	4.27	51.81
27.27	32.51	12.97	-0.29	27.54	4.28	51.91
27.29	33.74	12.21	-0.30	28.40	4.26	52.02
27.32	35.02	11.57	-0.32	29.26	4.24	52.11
27.34	36.33	10.97	-0.34	30.17	4.21	52.22
27.37	37.71	10.36	-0.35	31.11	4.20	52.32
27.39	39.08	9.77	-0.37	32.14	4.23	52.43
27.42	40.54	9.12	-0.39	33.17	4.26	52.52
27.44	42.06	8.55	-0.40	34.24	4.29	52.62
27.47	43.70	8.03	-0.42	35.35	4.32	52.72
27.49	45.46	7.56	-0.44	36.46	4.33	52.82
27.52	47.31	7.19	-0.45	37.65	4.33	52.92
27.54	49.31	6.76	-0.47	38.91	4.35	53.03
27.57	50.98	6.35	-0.48	40.23	4.37	53.13
27.59	53.00	5.93	-0.50	41.59	4.40	53.22
27.62	55.20	5.50	-0.52	43.03	4.45	53.32
27.64	57.51	5.16	-0.53	44.48	4.50	53.42
27.67	59.90	4.85	-0.55	45.91	4.55	53.51
27.69	62.42	4.58	-0.57	47.45	4.58	53.62
27.72	65.11	4.25	-0.58	49.07	4.60	53.72
27.74	67.93	3.94	-0.60	50.77	4.62	53.81
27.77	70.78	3.63	-0.62	52.60	4.64	53.91
27.79	73.79	3.35	-0.63	54.43	4.70	54.00
27.82	76.97	3.10	-0.65	56.35	4.76	54.10
27.84	80.27	2.81	-0.67	58.34	4.82	54.20
27.87	83.75	2.55	-0.68	60.33	4.88	54.29
27.89	87.41	2.32	-0.70	62.35	4.94	54.39
27.92	91.12	2.07	-0.72	64.54	4.99	54.49
27.94	94.94	1.87	-0.73	66.57	5.06	54.58
27.97	98.89	1.65	-0.75	68.88	5.12	54.68
27.99	103.07	1.37	-0.76	71.34	5.19	54.77
28.02	107.43	1.09	-0.78	73.78	5.25	54.86
28.04	112.00	0.87	-0.80	76.35	5.31	54.96
28.07	116.72	0.64	-0.81	79.00	5.36	55.05
28.09	121.49	0.42	-0.83	81.69	5.42	55.15
28.12	126.19	0.24	-0.85	84.57	5.51	55.24
28.14	130.96	-0.01	-0.86	87.62	5.64	55.33
28.17	135.87	-0.26	-0.88	90.69	5.76	55.43
28.19	140.85	-0.44	-0.90	93.79	5.89	55.52
28.22	145.88	-0.62	-0.91	96.89	6.01	55.62
28.24	151.01	-0.80	-0.93	100.13	6.11	55.71
28.27	156.07	-0.82	-0.95	103.48	6.20	55.80
28.29	160.95	-0.83	-0.96	106.98	6.31	55.89
28.32	165.78	-0.84	-0.98	110.60	6.42	55.99
28.34	170.61	-0.86	-0.99	114.29	6.54	56.08
28.37	175.35	-0.87	-1.01	117.99	6.68	56.17
28.39	180.03	-0.89	-1.03	121.68	6.84	56.26
28.42	184.51	-0.90	-1.04	125.42	6.98	56.35
28.44	188.63	-0.92	-1.06	129.35	7.12	56.45
28.47	192.31	-0.93	-1.08	133.43	7.27	56.54
28.49	195.71	-0.95	-1.09	137.56	7.42	56.64
28.52	198.78	-0.96	-1.11	141.63	7.58	56.73
28.54	201.55	-0.97	-1.13	145.57	7.73	56.82
28.57	203.99	-0.99	-1.14	149.61	7.90	56.92
28.59	206.00	-1.00	-1.16	153.61	8.06	57.01
28.62	207.39	-1.02	-1.18	157.62	8.23	57.11
28.64	208.24	-1.03	-1.19	161.74	8.43	57.20
28.67	208.56	-1.05	-1.21	165.81	8.62	57.30
28.69	208.32	-1.06	-1.23	169.75	8.82	57.39
28.72	207.55	-1.07	-1.24	173.48	9.04	57.49
28.74	206.25	-1.09	-1.26	177.14	9.27	57.59
28.77	204.33	-1.10	-1.27	180.75	9.49	57.69
28.79	201.81	-1.12	-1.29	184.29	9.73	57.79
28.82	198.68	-1.13	-1.31	187.79	9.96	57.88
28.84	195.01	-1.15	-1.32	191.08	10.19	57.98
28.87	190.72	-1.16	-1.34	194.05	10.44	58.08
28.89	185.93	-1.17	-1.36	196.68	10.69	58.18
28.92	180.70	-1.19	-1.37	199.18	10.95	58.28
28.94	175.07	-1.20	-1.39	201.45	11.22	58.38
28.97	169.22	-1.22	-1.41	203.57	11.49	58.48
28.99	163.54	-1.23	-1.42	205.50	11.77	58.57
29.01	157.58	-1.25	-1.44	207.13	12.06	58.67
29.04	150.90	-1.26	-1.46	208.37	12.35	58.76
29.06	143.87	-1.27	-1.47	209.30	12.66	58.86
29.09	136.79	-1.29	-1.49	210.00	12.96	58.95
29.11	129.72	-1.30	-1.51	210.36	13.27	59.04
29.14	122.80	-1.32	-1.52	210.43	13.61	59.13
29.16	115.97	-1.33	-1.54	210.20	13.98	59.23
29.19	109.16	-1.35	-1.55	209.63	14.34	59.32
29.21	102.56	-1.36	-1.57	208.75	14.70	59.42
29.24	95.91	-1.37	-1.59	207.53	15.09	59.52
29.26	89.42	-1.39	-1.60	205.97	15.48	59.62
29.29	83.45	-1.40	-1.62	204.21	15.90	59.72
29.31	77.72	-1.42	-1.64	202.14	16.35	59.81
29.34	72.19	-1.43	-1.65	199.57	16.82	59.90
29.36	66.94	-1.45	-1.67	196.69	17.31	59.99
29.39	61.67	-1.46	-1.69	193.56	17.80	60.09
29.41	56.77	-1.47	-1.70	190.19	18.29	60.19
29.44	52.22	-1.49	-1.72	186.43	18.77	60.29
29.46	48.04	-1.50	-1.74	182.41	19.28	60.39
29.49	44.28	-1.52	-1.75	178.06	19.81	60.49
29.51	40.69	-1.53	-1.77	173.62	20.39	60.59
29.54	37.28	-1.55	-1.79	169.04	21.03	60.68
29.56	34.00	-1.56	-1.80	164.22	21.67	60.78
29.59	30.94	-1.58	-1.82	159.31	22.31	60.88
29.61	28.30	-1.59	-1.83	154.31	22.95	60.98
29.64	25.89	-1.60	-1.85	149.00	23.62	61.08
29.66	23.58	-1.62	-1.87	143.76	24.33	61.17
29.69	21.51	-1.63	-1.88	138.57	25.09	61.25
29.71	19.48	-1.65	-1.90	133.32	25.89	61.34
29.74	17.59	-1.66	-1.92	128.02	26.71	61.43
29.76	15.99	-1.68	-1.93	122.65	27.54	61.53
29.79	14.51	-1.69	-1.95	117.19	28.39	61.63
29.81	13.15	-1.70	-1.97	111.85	29.27	61.73
29.84	11.90	-1.72	-1.98	106.77	30.17	61.83
29.86	10.71	-1.73	-2.00	101.86	31.11	61.93
29.89	9.57	-1.75	-2.02	96.92	32.12	62.03
29.91	8.56	-1.76	-2.03	92.09	33.16	62.12
29.94	7.73	-1.78	-2.05	87.25	34.22	62.22
29.96	6.97	-1.79	-2.07	82.51	35.33	62.32
29.99	6.26	-1.80	-2.08	78.15	36.46	62.42
30.01	5.59	-1.82	-2.10	74.02	37.63	62.52
30.04	4.90	-1.83	-2.11	69.97	38.88	62.62
30.06	4.28	-1.85	-2.13	66.02	40.19	62.70
30.09	3.77	-1.86	-2.15	62.12	41.56	62.79
30.11	3.29	-1.88	-2.16	58.31	42.99	62.88
30.14	2.86	-1.89	-2.18	54.87	44.45	62.97
30.16	2.47	-1.90	-2.20	51.69	45.90	63.06
30.19	2.07	-1.92	-2.21	48.63	47.43	63.16
30.21	1.72	-1.93	-2.23	45.70	49.04	63.25
30.24	1.43	-1.95	-2.25	42.81	50.71	63.34
30.26	1.13	-1.96	-2.26	39.97	52.50	63.43
30.29	0.88	-1.98	-2.28	37.41	54.38	63.53
30.31	0.63	-1.99	-2.30	35.12	56.29	63.62
30.34	0.39	-2.00	-2.31	32.91	58.27	63.72
30.36	0.21	-2.02	-2.33	30.83	60.27	63.81
30.39	0.04	-2.03	-2.34	28.85	62.31	63.90
30.41	-0.11	-2.05	-2.36	26.87	64.47	63.99
30.44	-0.25	-2.06	-2.38	25.12	66.61	64.08
30.46	-0.37	-2.08	-2.39	23.56	68.77	64.17
30.49	-0.52	-2.09	-2.41	22.04	71.24	64.26
30.51	-0.64	-2.10	-2.43	20.61	73.71	64.36
30.54	-0.76	-2.12	-2.44	19.28	76.25	64.45
30.56	-0.86	-2.13	-2.46	17.94	78.91	64.55
30.59	-0.96	-2.15	-2.48	16.80	81.62	64.64
30.61	-1.05	-2.16	-2.49	15.76	84.46	64.74
30.64	-1.12	-2.18	-2.51	14.82	87.48	64.83
30.66	-1.21	-2.19	-2.53	13.98	90.57	64.92
30.69	-1.27	-2.21	-2.54	13.06	93.70	65.02
30.71	-1.33	-2.22	-2.56	12.15	96.84	65.11
30.74	-1.39	-2.23	-2.58	11.35	100.06	65.20
30.76	-1.46	-2.25	-2.59	10.65	103.39	65.29
30.79	-1.51	-2.26	-2.61	9.99	106.88	65.38
30.81	-1.56	-2.28	-2.62	9.36	110.51	65.47
30.84	-1.61	-2.29	-2.64	8.77	114.21	65.56
30.86	-1.64	-2.31	-2.66	8.19	117.94	65.65
30.89	-1.66	-2.32	-2.67	7.70	121.68	65.74
30.91	-1.70	-2.33	-2.69	7.23	125.45	65.84
30.94	-1.72	-2.35	-2.71	6.78	129.34	65.94
30.96	-1.76	-2.36	-2.72	6.35	133.40	66.03
30.99	-1.79	-2.38	-2.74	5.91	137.56	66.13
31.01	-1.83	-2.38	-2.74	5.54	141.71	66.22
31.04	-1.88	-2.45	-2.82	5.19	145.74	66.32
31.06	-1.91	-2.48	-2.86	4.90	149.76	66.42
31.09	-1.89	-2.45	-2.83	4.64	153.83	66.52
31.11	-1.91	-2.48	-2.86	4.35	157.86	66.61
31.14	-1.90	-2.47	-2.85	4.06	161.99	66.71
31.16	-1.89	-2.46	-2.84	3.81	166.13	66.81
31.19	-1.93	-2.51	-2.90	3.58	170.15	66.90
31.21	-1.95	-2.53	-2.92	3.38	173.99	67.00
31.24	-1.99	-2.58	-2.98	3.15	177.71	67.10
31.26	-2.04	-2.65	-3.05	2.94	181.38	67.19
31.29	-2.08	-2.70	-3.11	2.72	184.97	67.27
31.31	-2.10	-2.73	-3.15	2.53	188.52	67.36
31.34	-2.10	-2.73	-3.15	2.38	191.92	67.44
31.36	-2.08	-2.70	-3.12	2.22	195.03	67.53
31.39	-2.06	-2.68	-3.09	2.06	197.80	67.63
31.41	-2.08	-2.70	-3.11	1.92	200.36	67.72
31.43	-2.11	-2.74	-3.16	1.79	202.74	67.82
31.46	-2.11	-2.75	-3.17	1.69	204.92	67.91
31.48	-2.14	-2.78	-3.21	1.58	206.94	68.00
31.51	-2.16	-2.81	-3.24	1.46	208.69	68.08
31.53	-2.17	-2.82	-3.25	1.35	210.08	68.17
31.56	-2.19	-2.85	-3.28	1.25	211.12	68.26
31.58	-2.21	-2.88	-3.32	1.16	211.90	68.36
31.61	-2.21	-2.87	-3.32	1.08	212.38	68.44
31.63	-2.21	-2.87	-3.31	1.00	212.55	68.53
31.66	-2.20	-2.86	-3.30	0.93	212.42	68.62
31.68	-2.25	-2.93	-3.38	0.81	211.96	68.71
31.71	-2.23	-2.90	-3.35	0.75	211.18	68.81
31.73	-2.26	-2.93	-3.39	0.68	210.05	68.91
31.76	-2.28	-2.97	-3.42	0.61	208.60	69.01
31.78	-2.24	-2.91	-3.36	0.57	206.87	69.11
31.81	-2.28	-2.97	-3.42	0.50	204.93	69.20
31.83	-2.31	-3.00	-3.46	0.43	202.48	69.29
31.86	-2.31	-3.00	-3.47	0.38	199.68	69.38
31.88	-2.33	-3.03	-3.50	0.32	196.60	69.46
31.91	-2.31	-3.00	-3.46	0.28	193.26	69.55
31.93	-2.31	-3.00	-3.47	0.24	189.59	69.64
31.96	-2.34	-3.04	-3.51	0.18	185.64	69.73
31.98	-2.35	-3.05	-3.52	0.13	181.36	69.82
32.01	-2.39	-3.11	-3.59	0.10	176.86	69.92
32.03	-2.39	-3.11	-3.58	0.05	172.29	70.02
32.06	-2.37	-3.08	-3.56	0.01	167.53	70.13
32.08	-2.37	-3.08	-3.56	-0.01	162.60	70.21
32.11	-2.35	-3.05	-3.52	-0.04	157.56	70.29
32.13	-2.35	-3.05	-3.52	-0.06	152.29	70.40
32.16	-2.36	-3.06	-3.54	-0.07	146.98	70.50
32.18	-2.37	-3.08	-3.55	-0.09	141.73	70.59
32.21	-2.37	-3.09	-3.56	-0.11	136.44	70.67
32.23	-2.38	-3.10	-3.58	-0.13	131.10	70.79
32.26	-2.38	-3.09	-3.57	-0.17	125.70	70.88
32.28	-2.36	-3.06	-3.54	-0.19	120.22	70.97
32.31	-2.37	-3.08	-3.55	-0.21	114.77	71.06
32.33	-2.38	-3.10	-3.57	-0.24	109.55	71.15
32.36	-2.39	-3.11	-3.59	-0.26	104.55	71.24
32.38	-2.40	-3.12	-3.61	-0.29	99.58	71.33
32.41	-2.41	-3.14	-3.62	-0.32	94.65	71.42
32.43	-2.40	-3.12	-3.60	-0.36	89.76	71.51
32.46	-2.40	-3.12	-3.60	-0.38	84.94	71.60
32.48	-2.41	-3.13	-3.61	-0.40	80.39	71.69
32.51	-2.43	-3.16	-3.65	-0.41	76.16	71.77
32.53	-2.46	-3.19	-3.69	-0.42	72.04	71.86
32.56	-2.45	-3.19	-3.68	-0.43	68.02	71.95
32.58	-2.43	-3.15	-3.64	-0.46	64.07	72.04
32.61	-2.41	-3.14	-3.62	-0.47	60.18	72.14
32.63	-2.43	-3.16	-3.64	-0.48	56.57	72.23
32.66	-2.46	-3.20	-3.69	-0.49	53.28	72.33
32.68	-2.48	-3.23	-3.72	-0.50	50.16	72.42
32.71	-2.48	-3.23	-3.73	-0.50	47.15	72.52
32.73	-2.46	-3.20	-3.69	-0.52	44.22	72.61
32.76	-2.44	-3.18	-3.67	-0.53	41.33	72.71
32.78	-2.44	-3.17	-3.66	-0.54	38.64	72.80
32.81	-2.48	-3.22	-3.71	-0.56	36.25	72.90
32.83	-2.49	-3.23	-3.73	-0.56	33.99	72.99
32.86	-2.49	-3.24	-3.74	-0.57	31.84	73.09
32.88	-2.51	-3.26	-3.76	-0.58	29.81	73.17
32.91	-2.49	-3.24	-3.74	-0.58	27.81	73.26
32.93	-2.50	-3.25	-3.75	-0.58	25.95	73.34
32.96	-2.52	-3.28	-3.78	-0.58	24.31	73.43
32.98	-2.51	-3.27	-3.77	-0.59	22.78	73.51
33.01	-2.52	-3.28	-3.78	-0.61	21.30	73.60
33.03	-2.53	-3.29	-3.79	-0.63	19.92	73.68
33.06	-2.53	-3.29	-3.80	-0.67	18.57	73.78
33.08	-2.55	-3.31	-3.82	-0.69	17.35	73.85
33.11	-2.55	-3.31	-3.82	-0.72	16.27	73.95
33.13	-2.54	-3.31	-3.82	-0.72	15.29	74.03
33.16	-2.55	-3.31	-3.82	-0.72	14.42	74.12
33.18	-2.56	-3.32	-3.83	-0.72	13.50	74.20
33.21	-2.55	-3.32	-3.83	-0.72	12.58	74.31
33.23	-2.55	-3.32	-3.83	-0.74	11.73	74.38
33.26	-2.55	-3.32	-3.83	-0.75	10.99	74.48
33.28	-2.54	-3.30	-3.80	-0.76	10.32	74.56
33.31	-2.53	-3.29	-3.80	-0.76	9.67	74.66
33.33	-2.53	-3.29	-3.79	-0.76	9.06	74.74
33.36	-2.50	-3.25	-3.76	-0.77	8.47	74.84
33.38	-2.53	-3.29	-3.79	-0.76	7.94	74.92
33.41	-2.54	-3.31	-3.81	-0.77	7.46	75.02
33.43	-2.56	-3.33	-3.85	-0.79	7.00	75.10
33.46	-2.60	-3.38	-3.90	-0.79	6.55	75.21
33.48	-2.61	-3.39	-3.91	-0.80	6.12	75.29
33.51	-2.58	-3.35	-3.87	-0.81	5.72	75.39
33.53	-2.56	-3.33	-3.84	-0.78	5.36	75.47
33.56	-2.54	-3.30	-3.81	-0.77	5.05	75.57
33.58	-2.51	-3.27	-3.77	-0.77	4.78	75.64
33.61	-2.51	-3.26	-3.76	-0.78	4.49	75.75
33.63	-2.52	-3.27	-3.77	-0.78	4.20	75.83
33.66	-2.51	-3.26	-3.76	-0.78	3.93	75.94
33.68	-2.54	-3.30	-3.81	-0.78	3.70	76.02
33.71	-2.57	-3.33	-3.85	-0.78	3.49	76.13
33.73	-2.57	-3.34	-3.85	-0.80	3.26	76.20
33.76	-2.60	-3.38	-3.90	-0.80	3.04	76.31
33.78	-2.62	-3.40	-3.93	-0.81	2.82	76.39
33.81	-2.62	-3.40	-3.92	-0.82	2.62	76.50
33.83	-2.60	-3.37	-3.89	-0.85	2.45	76.58
33.85	-2.58	-3.36	-3.88	-0.86	2.29	76.69
33.88	-2.56	-3.33	-3.84	-0.86	2.14	76.77
33.90	-2.55	-3.32	-3.83	-0.87	1.98	76.89
33.93	-2.53	-3.29	-3.80	-0.85	1.85	76.96
33.95	-2.56	-3.33	-3.84	-0.84	1.74	77.06
33.98	-2.55	-3.32	-3.83	-0.89	1.63	77.13
34.00	-2.54	-3.30	-3.81	-0.87	1.52	77.24
34.03	-2.56	-3.33	-3.84	-0.86	1.40	77.30
34.05	-2.57	-3.34	-3.85	-0.88	1.29	77.40
34.08	-2.57	-3.34	-3.86	-0.86	1.20	77.47
34.10	-2.57	-3.34	-3.86	-0.84	1.11	77.57
34.13	-2.56	-3.33	-3.84	-0.87	1.04	77.63
34.15	-2.56	-3.32	-3.84	-0.87	0.96	77.74
34.18	-2.55	-3.31	-3.82	-0.87	0.86	77.80
34.20	-2.55	-3.31	-3.82	-0.88	0.78	77.90
34.23	-2.56	-3.33	-3.84	-0.88	0.71	77.96
34.25	-2.56	-3.33	-3.84	-0.88	0.64	78.07
34.28	-2.56	-3.33	-3.84	-0.88	0.59	78.14
34.30	-2.57	-3.34	-3.86	-0.88	0.53	78.26
34.33	-2.56	-3.33	-3.84	-0.88	0.46	78.32
34.35	-2.57	-3.34	-3.85	-0.87	0.40	78.43
34.38	-2.57	-3.34	-3.85	-0.89	0.34	78.50
34.40	-2.58	-3.35	-3.87	-0.90	0.30	78.62
34.43	-2.61	-3.39	-3.91	-0.90	0.25	78.69
34.45	-2.61	-3.39	-3.92	-0.91	0.20	78.81
34.48	-2.62	-3.40	-3.92	-0.89	0.15	78.87
34.50	-2.64	-3.43	-3.96	-0.90	0.11	78.99
34.53	-2.61	-3.40	-3.92	-0.91	0.07	79.05
34.55	-2.61	-3.39	-3.91	-0.89	0.03	79.16
34.58	-2.63	-3.42	-3.94	-0.88	0.00	79.22
34.60	-2.63	-3.42	-3.95	-0.87	-0.03	79.34
34.63	-2.63	-3.42	-3.94	-0.88	-0.05	79.41
34.65	-2.64	-3.43	-3.96	-0.90	-0.06	79.53
34.68	-2.64	-3.43	-3.96	-0.90	-0.08	79.60
34.70	-2.63	-3.42	-3.95	-0.92	-0.10	79.71
34.73	-2.64	-3.44	-3.97	-0.89	-0.12	79.77
34.75	-2.64	-3.44	-3.96	-0.89	-0.16	79.89
34.78	-2.64	-3.43	-3.96	-0.90	-0.19	79.95
34.80	-2.63	-3.41	-3.94	-0.89	-0.21	80.06
34.83	-2.62	-3.40	-3.92	-0.90	-0.23	80.12
34.85	-2.63	-3.42	-3.95	-0.88	-0.26	80.25
34.88	-2.66	-3.45	-3.99	-0.89	-0.28	80.30
34.90	-2.67	-3.47	-4.01	-0.90	-0.31	80.42
34.93	-2.68	-3.48	-4.02	-0.89	-0.35	80.47
34.95	-2.67	-3.47	-4.01	-0.90	-0.38	80.58
34.98	-2.66	-3.46	-3.99	-0.90	-0.40	80.64
35.00	-2.66	-3.46	-4.00	-0.90	-0.41	80.75
35.03	-2.66	-3.46	-4.00	-0.89	-0.42	80.80
35.05	-2.66	-3.46	-3.99	-0.91	-0.43	80.92
35.08	-2.65	-3.44	-3.97	-0.93	-0.45	80.97
35.10	-2.66	-3.46	-3.99	-0.95	-0.47	81.09
35.13	-2.67	-3.47	-4.00	-0.94	-0.48	81.16
35.15	-2.67	-3.48	-4.01	-0.96	-0.49	81.29
35.18	-2.69	-3.50	-4.04	-0.94	-0.50	81.36
35.20	-2.67	-3.47	-4.01	-0.94	-0.50	81.49
35.23	-2.69	-3.49	-4.03	-0.97	-0.52	81.55
35.25	-2.69	-3.50	-4.04	-0.96	-0.53	81.67
35.28	-2.69	-3.50	-4.04	-0.95	-0.54	81.74
35.30	-2.69	-3.50	-4.04	-0.94	-0.56	81.86
35.33	-2.68	-3.48	-4.02	-0.96	-0.56	81.92
35.35	-2.71	-3.52	-4.07	-0.96	-0.57	82.04
35.38	-2.73	-3.55	-4.09	-0.97	-0.58	82.10
35.40	-2.71	-3.53	-4.07	-0.99	-0.58	82.22
35.43	-2.71	-3.53	-4.07	-0.98	-0.59	82.29
35.45	-2.70	-3.51	-4.05	-0.97	-0.59	82.41
35.48	-2.71	-3.52	-4.07	-0.97	-0.59	82.47
35.50	-2.73	-3.55	-4.10	-0.99	-0.61	82.59
35.53	-2.75	-3.57	-4.12	-0.98	-0.63	82.64
35.55	-2.73	-3.54	-4.09	-1.00	-0.66	82.75
35.58	-2.71	-3.52	-4.06	-1.01	-0.69	82.80
35.60	-2.68	-3.48	-4.02	-1.00	-0.71	82.91
35.63	-2.65	-3.45	-3.98	-1.00	-0.73	82.96
35.65	-2.66	-3.46	-3.99	-1.01	-0.73	83.07
35.68	-2.67	-3.47	-4.00	-0.99	-0.73	83.12
35.70	-2.67	-3.47	-4.00	-1.00	-0.73	83.24
35.73	-2.68	-3.49	-4.03	-1.02	-0.74	83.31
35.75	-2.71	-3.53	-4.07	-1.02	-0.75	83.43
35.78	-2.73	-3.55	-4.09	-1.04	-0.76	83.49
35.80	-2.74	-3.56	-4.11	-1.06	-0.77	83.62
35.83	-2.77	-3.60	-4.15	-1.05	-0.77	83.68
35.85	-2.79	-3.62	-4.18	-1.05	-0.77	83.80
35.88	-2.80	-3.64	-4.20	-1.04	-0.77	83.86
35.90	-2.81	-3.65	-4.21	-1.03	-0.77	83.97
35.93	-2.79	-3.62	-4.18	-1.01	-0.79	84.03
35.95	-2.77	-3.60	-4.16	-1.02	-0.80	84.16
35.98	-2.77	-3.61	-4.16	-1.03	-0.80	84.22
36.00	-2.79	-3.62	-4.18	-1.05	-0.81	84.34
36.03	-2.80	-3.64	-4.20	-1.07	-0.80	84.41
36.05	-2.81	-3.65	-4.21	-1.08	-0.78	84.53
36.08	-2.80	-3.64	-4.20	-1.08	-0.78	84.59
36.10	-2.80	-3.64	-4.20	-1.09	-0.79	84.70
36.13	-2.82	-3.67	-4.23	-1.08	-0.79	84.76
36.15	-2.88	-3.74	-4.32	-1.08	-0.79	84.87
36.18	-2.88	-3.75	-4.32	-1.07	-0.79	84.92
36.20	-2.89	-3.76	-4.34	-1.05	-0.79	85.03
36.23	-2.90	-3.77	-4.35	-1.06	-0.80	85.09
36.25	-2.89	-3.75	-4.33	-1.06	-0.81	85.22
36.27	-2.88	-3.74	-4.32	-1.09	-0.82	85.28
36.30	-2.88	-3.75	-4.32	-1.09	-0.82	85.40
36.32	-2.88	-3.74	-4.31	-1.08	-0.85	85.46
36.35	-2.88	-3.75	-4.32	-1.09	-0.87	85.58
36.37	-2.88	-3.74	-4.32	-1.08	-0.87	85.64
36.40	-2.90	-3.76	-4.34	-1.10	-0.88	85.75
36.42	-2.92	-3.80	-4.38	-1.13	-0.87	85.81
36.45	-2.92	-3.80	-4.38	-1.15	-0.85	85.92
36.47	-2.95	-3.83	-4.42	-1.17	-0.88	85.97
36.50	-2.98	-3.88	-4.47	-1.17	-0.89	86.09
36.52	-3.00	-3.89	-4.49	-1.14	-0.87	86.14
36.55	-3.02	-3.93	-4.54	-1.13	-0.88	86.26
36.57	-3.01	-3.92	-4.52	-1.11	-0.87	86.31
36.60	-2.99	-3.89	-4.49	-1.09	-0.86	86.42
36.62	-2.99	-3.89	-4.49	-1.10	-0.87	86.47
36.65	-2.99	-3.89	-4.49	-1.10	-0.88	86.58
36.67	-3.01	-3.91	-4.52	-1.13	-0.88	86.63
36.70	-3.02	-3.92	-4.53	-1.15	-0.88	86.75
36.72	-3.04	-3.96	-4.57	-1.17	-0.89	86.81
36.75	-3.05	-3.97	-4.58	-1.18	-0.89	86.93
36.77	-3.06	-3.97	-4.59	-1.19	-0.89	87.00
36.80	-3.09	-4.02	-4.63	-1.18	-0.89	87.12
36.82	-3.08	-4.00	-4.62	-1.16	-0.88	87.17
36.85	-3.07	-3.99	-4.60	-1.15	-0.88	87.27
36.87	-3.04	-3.95	-4.55	-1.14	-0.89	87.32
36.90	-3.00	-3.90	-4.50	-1.14	-0.90	87.43
36.92	-2.98	-3.88	-4.47	-1.15	-0.91	87.48
36.95	-2.97	-3.86	-4.46	-1.18	-0.92	87.59
36.97	-2.98	-3.87	-4.47	-1.20	-0.91	87.66
37.00	-2.98	-3.88	-4.48	-1.22	-0.90	87.78
37.02	-3.01	-3.91	-4.52	-1.24	-0.91	87.84
37.05	-3.04	-3.96	-4.57	-1.26	-0.91	87.95
37.07	-3.06	-3.98	-4.59	-1.25	-0.89	88.00
37.10	-3.08	-4.01	-4.63	-1.23	-0.88	88.11
37.12	-3.10	-4.03	-4.65	-1.20	-0.89	88.17
37.15	-3.11	-4.04	-4.67	-1.17	-0.90	88.28
37.17	-3.11	-4.04	-4.66	-1.14	-0.91	88.34
37.20	-3.11	-4.04	-4.66	-1.14	-0.92	88.45
37.22	-3.09	-4.02	-4.64	-1.16	-0.91	88.51
37.25	-3.08	-4.01	-4.62	-1.17	-0.90	88.62
37.27	-3.08	-4.00	-4.62	-1.20	-0.90	88.67
37.30	-3.09	-4.01	-4.63	-1.20	-0.90	88.77
37.32	-3.10	-4.03	-4.66	-1.22	-0.90	88.82
37.35	-3.13	-4.07	-4.70	-1.22	-0.90	88.92
37.37	-3.14	-4.08	-4.71	-1.24	-0.90	88.98
37.40	-3.16	-4.10	-4.73	-1.25	-0.90	89.09
37.42	-3.17	-4.13	-4.76	-1.27	-0.90	89.14
")

d<-read.table(textConnection(input), h=T, sep = "\t")

dv<-melt(d, c("ml", "Cond"), value.name = "od", variable.name = "mutant")

dv$mutant<- revalue(dv$mutant,c("K101E.K105E"="GCP-2-D", "K100E.K101E.K105E"="GCP-2-T", "WT"="WT GCP-2"))

dv$mutant<-factor(dv$mutant, levels = c("GCP-2-T","GCP-2-D","K105E", "K101E","WT GCP-2"))

#spline.d<-as.data.frame(spline(dv$ml, dv$od))
#getting the regression coefficient for conc from ml

#set lower and upper limits of the primary and secondary y axis
ylim.prim<-c(min(dv$od), max(dv$od))
ylim.prim
ylim.sec<-c(min(dv$Cond), max(dv$Cond))
ylim.sec

#generating a conversion factor and an intercept
b<-diff(ylim.prim)/diff(ylim.sec)
b
a <- ylim.prim[1] - (b*ylim.sec[1])
a

#Making the graph
ggplot(dv, aes(ml, od, group=mutant, colour=mutant))+
  geom_line(aes(group=mutant), size=.5)+
  geom_line(aes(y = a + Cond*b), color = "red") +
  xlab("Elution volume (ml)")+
  scale_y_continuous("Absorbance at 215nm (mAU)", 
                     sec.axis = sec_axis(~ (. - a)/b, name = "Cond", 
                                         breaks = c(0:100*10)))+
  scale_color_discrete(name="Mutant")+
  theme(legend.position = "none")
ggsave("4c.png",h=2.5,w=2.5)
