# Supplementary material for: Disease modification and symptom relief in osteoarthritis using a mutated GCP‐2/CXCL6 chemokine
Source: EMBO Mol Med. 2022 Dec 12;15(1):e16218. doi: 10.15252/emmm.202216218 (PMC9832835; doi:10.15252/emmm.202216218)
Supplement: Supplementary file 7 — Source Data for Figure 4 [file EMMM-15-e16218-s005.zip › F4/Scripts Fig4/4c.xlsx]

## Sheet: Sheet 1
ml	K105E	K101E/K105E	K100E/K101E/K105E	K101E	WT	Cond
19.0106	-0.0018	-0.001875	-0.001875	-0.001656	-0.0015732	16.384
19.0356	0.0558	0.058125	0.058125	0.051336	0.0487692	16.472
19.0605	0.0966	0.100625	0.100625	0.088872	0.0844284	16.564
19.0855	0.1344	0.14	0.14	0.123648	0.117466	16.657
19.1104	0.192	0.2	0.2	0.17664	0.167808	16.754
19.1354	0.252	0.2625	0.2625	0.23184	0.220248	16.854
19.1603	0.2946	0.306875	0.306875	0.271032	0.25748	16.955
19.1853	0.3444	0.35875	0.35875	0.316848	0.301006	17.059
19.2102	0.3774	0.393125	0.393125	0.347208	0.329848	17.165
19.2352	0.3774	0.393125	0.393125	0.347208	0.329848	17.273
19.2601	0.3846	0.400625	0.400625	0.353832	0.33614	17.382
19.2851	0.3936	0.41	0.41	0.362112	0.344006	17.491
19.31	0.4422	0.460625	0.460625	0.406824	0.386483	17.602
19.335	0.4998	0.520625	0.520625	0.459816	0.436825	17.712
19.3599	0.5724	0.59625	0.59625	0.526608	0.500278	17.824
19.3849	0.6414	0.668125	0.668125	0.590088	0.560584	17.937
19.4098	0.69	0.71875	0.71875	0.6348	0.60306	18.051
19.4348	0.708	0.7375	0.7375	0.65136	0.618792	18.166
19.4597	0.7446	0.775625	0.775625	0.685032	0.65078	18.282
19.4847	0.7788	0.81125	0.81125	0.716496	0.680671	18.398
19.5096	0.804	0.8375	0.8375	0.73968	0.702696	18.516
19.5346	0.8544	0.89	0.89	0.786048	0.746746	18.633
19.5595	0.9048	0.9425	0.9425	0.832416	0.790795	18.749
19.5845	0.9564	0.99625	0.99625	0.879888	0.835894	18.867
19.6094	1.029	1.07187	1.07187	0.94668	0.899346	18.985
19.6344	-0.0018	-0.001875	-0.001875	-0.001656	-0.0015732	19.105
19.6593	0.0558	0.058125	0.058125	0.051336	0.0487692	19.225
19.6842	0.0966	0.100625	0.100625	0.088872	0.0844284	19.345
19.7092	0.1344	0.14	0.14	0.123648	0.117466	19.465
19.7341	0.192	0.2	0.2	0.17664	0.167808	19.582
19.7591	0.252	0.2625	0.2625	0.23184	0.220248	19.701
19.784	0.2946	0.306875	0.306875	0.271032	0.25748	19.819
19.809	0.3444	0.35875	0.35875	0.316848	0.301006	19.937
19.8339	0.3774	0.393125	0.393125	0.347208	0.329848	20.054
19.8589	0.3774	0.393125	0.393125	0.347208	0.329848	20.171
19.8838	0.3846	0.400625	0.400625	0.353832	0.33614	20.291
19.9088	0.3936	0.41	0.41	0.362112	0.344006	20.408
19.9337	0.4422	0.460625	0.460625	0.406824	0.386483	20.527
19.9587	0.4998	0.520625	0.520625	0.459816	0.436825	20.644
19.9836	0.5724	0.59625	0.59625	0.526608	0.500278	20.759
20.0086	0.6414	0.668125	0.668125	0.590088	0.560584	20.874
20.0335	0.69	0.71875	0.71875	0.6348	0.60306	20.988
20.0585	0.708	0.7375	0.7375	0.65136	0.618792	21.104
20.0834	0.7446	0.775625	0.775625	0.685032	0.65078	21.221
20.1084	0.7788	0.81125	0.81125	0.716496	0.680671	21.336
20.1333	0.3024	0.315	0.315	0.278208	0.264298	21.448
20.1583	0.4992	0.52	0.52	0.459264	0.436301	21.557
20.1832	0.70848	0.738	0.738	0.651802	0.619212	21.669
20.2082	0.9216	0.96	0.96	0.847872	0.805478	21.78
20.2331	1.13952	1.187	1.187	1.04836	0.99594	21.892
20.2581	1.3632	1.42	1.42	1.25414	1.19144	22.007
20.283	1.58976	1.656	1.656	1.46258	1.38945	22.123
20.308	1.81344	1.889	1.889	1.66836	1.58495	22.24
20.3329	2.03904	2.124	2.124	1.87592	1.78212	22.354
20.3579	2.26752	2.362	2.362	2.08612	1.98181	22.468
20.3828	2.50368	2.608	2.608	2.30339	2.18822	22.581
20.4078	2.7264	2.84	2.84	2.50829	2.38287	22.694
20.4327	2.93952	3.062	3.062	2.70436	2.56914	22.806
20.4576	3.14304	3.274	3.274	2.8916	2.74702	22.919
20.4826	3.33024	3.469	3.469	3.06382	2.91063	23.033
20.5075	3.51744	3.664	3.664	3.23604	3.07424	23.149
20.5325	3.69696	3.851	3.851	3.4012	3.23114	23.256
20.5574	3.8832	4.045	4.045	3.57254	3.39392	23.368
20.5824	4.07808	4.248	4.248	3.75183	3.56424	23.473
20.6073	4.27584	4.454	4.454	3.93377	3.73708	23.589
20.6323	4.48512	4.672	4.672	4.12631	3.91999	23.694
20.6572	4.69056	4.886	4.886	4.31532	4.09955	23.81
20.6822	4.88544	5.089	5.089	4.4946	4.26987	23.914
20.7071	5.06016	5.271	5.271	4.65535	4.42258	24.028
20.7321	5.22048	5.438	5.438	4.80284	4.5627	24.131
20.757	5.36928	5.593	5.593	4.93974	4.69275	24.249
20.782	5.50944	5.739	5.739	5.06868	4.81525	24.357
20.8069	5.6496	5.885	5.885	5.19763	4.93775	24.476
20.8319	5.79648	6.038	6.038	5.33276	5.06612	24.585
20.8568	5.95392	6.202	6.202	5.47761	5.20373	24.704
20.8818	6.11232	6.367	6.367	5.62333	5.34217	24.807
20.9067	6.27744	6.539	6.539	5.77524	5.48648	24.926
20.9317	6.43776	6.706	6.706	5.92274	5.6266	25.03
20.9566	6.59232	6.867	6.867	6.06493	5.76169	25.156
20.9816	6.73824	7.019	7.019	6.19918	5.88922	25.261
21.0065	6.87264	7.159	7.159	6.32283	6.00669	25.387
21.0315	7.0032	7.295	7.295	6.44294	6.1208	25.488
21.0564	7.12704	7.424	7.424	6.55688	6.22903	25.611
21.0814	7.25856	7.561	7.561	6.67788	6.34398	25.712
21.1063	7.38816	7.696	7.696	6.79711	6.45725	25.837
21.1313	7.51488	7.828	7.828	6.91369	6.56801	25.938
21.1562	7.63872	7.957	7.957	7.02762	6.67624	26.062
21.1812	7.75392	8.077	8.077	7.13361	6.77693	26.163
21.2061	7.87008	8.198	8.198	7.24047	6.87845	26.292
21.231	7.98336	8.316	8.316	7.34469	6.97746	26.394
21.256	8.08896	8.426	8.426	7.44184	7.06975	26.522
21.2809	8.18496	8.526	8.526	7.53016	7.15366	26.625
21.3059	8.2704	8.615	8.615	7.60877	7.22833	26.756
21.3308	8.34912	8.697	8.697	7.68119	7.29713	26.856
21.3558	8.41728	8.768	8.768	7.7439	7.3567	26.985
21.3807	8.48544	8.839	8.839	7.8066	7.41627	27.085
21.4057	8.55552	8.912	8.912	7.87108	7.47752	27.219
21.4306	8.62944	8.989	8.989	7.93908	7.54213	27.319
21.4556	8.71104	9.074	9.074	8.01416	7.61345	27.452
21.4805	8.79552	9.162	9.162	8.09188	7.68728	27.547
21.5055	8.88672	9.257	9.257	8.17578	7.76699	27.676
21.5304	8.96928	9.343	9.343	8.25174	7.83915	27.769
21.5554	9.04416	9.421	9.421	8.32063	7.9046	27.906
21.5803	9.1104	9.49	9.49	8.38157	7.96249	28.005
21.6053	9.16896	9.551	9.551	8.43544	8.01367	28.144
21.6302	9.22752	9.612	9.612	8.48932	8.06485	28.239
21.6552	9.29664	9.684	9.684	8.55291	8.12526	28.376
21.6801	9.37248	9.763	9.763	8.62268	8.19155	28.469
21.7051	9.44832	9.842	9.842	8.69245	8.25783	28.606
21.73	9.52128	9.918	9.918	8.75958	8.3216	28.697
21.755	9.57792	9.977	9.977	8.81169	8.3711	28.833
21.7799	9.62496	10.026	10.026	8.85496	8.41222	28.922
21.8049	9.6528	10.055	10.055	8.88058	8.43655	29.055
21.8298	9.66816	10.071	10.071	8.89471	8.44997	29.146
21.8548	9.68256	10.086	10.086	8.90796	8.46256	29.282
21.8797	9.69408	10.098	10.098	8.91855	8.47263	29.371
21.9047	9.71904	10.124	10.124	8.94152	8.49444	29.506
21.9296	9.74688	10.153	10.153	8.96713	8.51877	29.592
21.9545	9.77472	10.182	10.182	8.99274	8.54311	29.725
21.9795	9.792	10.2	10.2	9.00864	8.55821	29.81
22.0044	9.7968	10.205	10.205	9.01306	8.5624	29.944
22.0294	9.81024	10.219	10.219	9.02542	8.57415	30.031
22.0543	9.82464	10.234	10.234	9.03867	8.58674	30.171
22.0793	9.84576	10.256	10.256	9.0581	8.60519	30.259
22.1042	9.86976	10.281	10.281	9.08018	8.62617	30.403
22.1292	9.88896	10.301	10.301	9.09784	8.64295	30.491
22.1541	9.91584	10.329	10.329	9.12257	8.66644	30.633
22.1791	9.93696	10.351	10.351	9.142	8.6849	30.718
22.204	9.95712	10.372	10.372	9.16055	8.70252	30.857
22.229	9.98016	10.396	10.396	9.18175	8.72266	30.939
22.2539	10.0003	10.417	10.417	9.20029	8.74028	31.074
22.2789	10.0243	10.442	10.442	9.22237	8.76126	31.152
22.3038	10.0541	10.473	10.473	9.24975	8.78727	31.284
22.3288	10.0867	10.507	10.507	9.27978	8.81579	31.364
22.3537	10.1184	10.54	10.54	9.30893	8.84348	31.504
22.3787	10.1462	10.569	10.569	9.33454	8.86781	31.585
22.4036	10.1933	10.618	10.618	9.37782	8.90893	31.727
22.4286	10.2528	10.68	10.68	9.43258	8.96095	31.808
22.4535	10.319	10.749	10.749	9.49352	9.01884	31.951
22.4785	10.319	10.749	10.82	9.49352	9.01884	32.03
22.5034	10.372	10.8041	10.887	9.5422	9.06509	32.17
22.5284	10.4858	10.9227	10.956	9.64695	9.1646	32.245
22.5533	10.6093	11.0513	11.019	9.76055	9.27252	32.383
22.5783	10.6927	11.1382	11.09	9.83726	9.3454	32.459
22.6032	10.8434	11.2952	11.178	9.97594	9.47714	32.599
22.6282	10.9637	11.4205	11.273	10.0866	9.58226	32.673
22.6531	11.1096	11.5725	11.39	10.2208	9.70979	32.808
22.6781	11.2587	11.7279	11.524	10.358	9.84014	32.88
22.703	11.3694	11.8431	11.666	10.4598	9.93684	33.022
22.7279	11.4399	11.9166	11.816	10.5247	9.99851	33.094
22.7529	11.4175	11.8932	11.973	10.5041	9.97889	33.238
22.7778	11.3582	11.8314	12.152	10.4495	9.92703	33.31
22.8028	11.3501	11.8231	12.359	10.4421	9.92002	33.453
22.8277	11.3036	11.7746	12.586	10.3993	9.87938	33.525
22.8527	11.3277	11.7997	12.843	10.4215	9.9004	33.669
22.8776	11.4015	11.8765	13.121	10.4893	9.96487	33.741
22.9026	11.3886	11.8632	13.412	10.4775	9.95366	33.888
22.9275	11.472	11.95	13.72	10.5543	10.0265	33.959
22.9525	11.5297	12.0101	14.03	10.6074	10.077	34.097
22.9774	11.5121	11.9918	14.356	10.5911	10.0616	34.165
23.0024	11.5362	12.0168	14.697	10.6133	10.0826	34.307
23.0273	11.5634	12.0452	15.064	10.6383	10.1064	34.38
23.0523	11.5201	12.0001	15.472	10.5985	10.0686	34.529
23.0772	11.5458	12.0269	15.915	10.6221	10.091	34.603
23.1022	11.6741	12.1605	16.396	10.7401	10.2031	34.752
23.1271	11.751	12.2407	16.921	10.811	10.2704	34.827
23.1521	11.8024	12.2941	17.487	10.8582	10.3153	34.973
23.177	11.9306	12.4277	18.098	10.9762	10.4274	35.047
23.202	12.0589	12.5614	18.747	11.0942	10.5395	35.195
23.2269	12.1872	12.695	19.443	11.2122	10.6516	35.268
23.2519	12.3155	12.8286	20.194	11.3303	10.7637	35.417
23.2768	12.4438	12.9623	20.993	11.4483	10.8759	35.491
23.3018	12.5721	13.0959	21.861	11.5663	10.988	35.637
23.3267	12.5084	13.0295	22.787	11.5077	10.9323	35.709
23.3517	12.5406	13.0632	23.778	11.5374	10.9605	35.85
23.3766	11.5121	11.9918	24.836	10.5911	10.0616	35.918
23.4016	11.5362	12.0168	25.956	10.6133	10.0826	36.05
23.4265	11.5634	12.0452	27.158	10.6383	10.1064	36.115
23.4515	11.5201	12.0001	28.438	10.5985	10.0686	36.249
23.4764	11.5458	12.0269	29.814	10.6221	10.091	36.316
23.5013	11.6741	12.1605	31.303	10.7401	10.2031	36.448
23.5263	11.6741	12.1605	32.903	10.7401	10.2031	36.519
23.5512	11.751	12.2407	34.638	10.811	10.2704	36.663
23.5762	11.8024	12.2941	36.514	10.8582	10.3153	36.737
23.6011	11.9306	12.4277	38.534	10.9762	10.4274	36.88
23.6261	11.9629	12.4614	40.72	11.0059	10.4556	36.952
23.651	11.8992	12.395	43.052	10.9473	10.3999	37.094
23.676	11.9315	12.4286	45.535	10.977	10.4281	37.162
23.7009	11.8678	12.3623	48.179	10.9184	10.3724	37.292
23.7259	11.6741	12.1605	50.987	10.7401	10.2031	37.359
23.7508	11.751	12.2407	53.98	10.811	10.2704	37.496
23.7758	11.8024	12.2941	57.179	10.8582	10.3153	37.565
23.8007	11.9306	12.4277	60.598	10.9762	10.4274	37.706
23.8257	12.0589	12.5614	64.262	11.0942	10.5395	37.778
23.8506	12.1872	12.695	68.156	11.2122	10.6516	37.924
23.8756	11.6741	12.1605	72.286	10.7401	10.2031	37.998
23.9005	11.655	12.1407	76.631	10.7226	10.1865	38.146
23.9255	11.6104	12.0941	81.063	10.6815	10.1474	38.22
23.9504	11.4901	11.9486	85.65	10.5709	10.0424	38.36
23.9754	11.3699	11.803	90.438	10.4603	9.93728	38.426
24.0003	11.2497	11.93	95.445	10.3497	9.8322	38.558
24.0253	11.1294	12.071	100.683	10.2391	9.72711	38.626
24.0502	11.0092	12.261	106.155	10.1285	9.62203	38.762
24.0752	10.889	12.486	111.912	10.0178	9.51695	38.829
24.1001	10.7687	12.751	117.897	9.90723	9.41186	38.961
24.1251	10.6485	13.072	123.985	9.79661	9.30678	39.029
24.15	10.5283	13.362	130.115	9.686	9.2017	39.167
24.175	10.408	13.664	136.25	9.57538	9.09661	39.236
24.1999	10.2878	13.978	142.373	9.46477	8.99153	39.376
24.2248	10.1676	14.254	148.489	9.35416	8.88645	39.447
24.2498	10.0473	14.616	154.597	9.24354	8.78137	39.588
24.2747	9.9271	14.944	160.676	9.13293	8.67628	39.655
24.2997	9.80686	15.343	166.663	9.02231	8.5712	39.786
24.3246	9.68663	15.748	172.496	8.9117	8.46612	39.852
24.3496	9.5664	16.233	178.116	8.80109	8.36103	39.985
24.3745	9.44617	16.792	183.404	8.69047	8.25595	40.054
24.3995	9.32593	17.325	188.326	8.57986	8.15087	40.193
24.4244	9.2057	17.936	192.846	8.46924	8.04578	40.261
24.4494	9.08547	18.567	196.943	8.35863	7.9407	40.399
24.4743	8.96524	19.233	200.63	8.24802	7.83562	40.47
24.4993	8.845	19.98	203.838	8.1374	7.73053	40.613
24.5242	8.72477	20.759	206.551	8.02679	7.62545	40.683
24.5492	8.60454	21.624	208.705	7.91617	7.52037	40.825
24.5741	8.48431	22.526	210.214	7.80556	7.41528	40.895
24.5991	8.36407	23.48	211.075	7.69495	7.3102	41.031
24.624	8.24384	24.576	211.252	7.58433	7.20512	41.1
24.649	8.12361	25.648	210.728	7.47372	7.10003	41.237
24.6739	8.00338	26.844	209.531	7.36311	6.99495	41.305
24.6989	7.88314	28.086	207.676	7.25249	6.88987	41.442
24.7238	7.76291	29.388	205.187	7.14188	6.78478	41.51
24.7488	7.64268	30.865	202.1	7.03126	6.6797	41.647
24.7737	7.52244	32.401	198.442	6.92065	6.57462	41.716
24.7987	7.40221	34.132	194.251	6.81004	6.46953	41.853
24.8236	7.28198	35.983	189.561	6.69942	6.36445	41.924
24.8486	7.16175	37.926	184.416	6.58881	6.25937	42.062
24.8735	7.04151	40.093	178.873	6.47819	6.15428	42.129
24.8985	6.92128	42.384	172.966	6.36758	6.0492	42.27
24.9234	6.80105	44.843	166.736	6.25697	5.94412	42.34
24.9484	6.68082	47.55	160.258	6.14635	5.83903	42.474
24.9733	6.56058	50.27	153.621	6.03574	5.73395	42.543
24.9982	6.44035	53.155	146.902	5.92512	5.62887	42.686
25.0232	6.44625	56.263	140.163	6.42391	5.63088	42.756
25.0481	6.475	59.583	133.479	6.40747	5.63296	42.896
25.0731	6.50312	63.177	126.885	6.39103	5.63505	42.965
25.098	6.54	67.142	120.376	6.37459	5.63713	43.096
25.123	6.5675	71.266	113.949	6.35815	5.63921	43.162
25.1479	6.59312	75.602	107.63	6.34171	5.64129	43.294
25.1729	6.6525	80.115	101.479	6.32526	5.64337	43.359
25.1978	6.6925	84.825	95.531	6.30882	5.64546	43.491
25.2228	6.73875	89.665	89.84	6.29238	5.64754	43.561
25.2477	6.78812	93.85	84.447	6.27594	5.64962	43.707
25.2727	6.83625	99.173	79.438	6.2595	5.6517	43.782
25.2976	6.89375	104.708	74.776	6.24306	5.65378	43.925
25.3226	6.955	110.58	70.346	6.22662	5.65587	43.999
25.3475	6.99125	116.707	66.137	6.21018	5.65795	44.133
25.3725	6.99562	122.921	62.146	6.19373	5.66003	44.204
25.3974	7.02875	129.162	58.369	6.17729	5.66211	44.341
25.4224	7.065	135.365	54.773	6.16085	5.66419	44.414
25.4473	7.12063	141.421	51.352	6.14441	5.66628	44.551
25.4723	7.20375	147.424	48.184	6.12797	5.66836	44.624
25.4972	7.28313	153.486	45.255	6.11153	5.67044	44.759
25.5222	7.36562	159.628	42.524	6.09509	5.67252	44.834
25.5471	7.43875	165.821	39.958	6.07865	5.67461	44.965
25.5721	7.52812	171.995	37.555	6.06221	5.67669	45.036
25.597	7.62437	177.841	35.3	6.04576	5.67877	45.164
25.622	7.69125	183.112	33.209	6.02932	5.68085	45.237
25.6469	7.76812	188.178	31.264	6.01288	5.68293	45.365
25.6719	7.86062	192.835	29.465	5.99644	5.68502	45.44
25.6968	7.97875	196.847	27.804	5.98	5.6871	45.569
25.7218	8.095	200.756	26.237	5.98342	5.68918	45.642
25.7467	8.20875	204.098	24.752	6.07839	5.69126	45.769
25.7716	8.33125	206.903	23.33	6.17236	5.69334	45.846
25.7966	8.39687	209.436	21.976	6.27889	5.69543	45.974
25.8215	8.49937	211.121	20.705	6.39799	5.69751	46.052
25.8465	8.605	212.134	19.517	6.51709	5.69959	46.181
25.8714	8.71312	212.455	18.423	6.6593	5.70167	46.257
25.8964	8.85312	211.905	17.404	6.82211	5.70375	46.379
25.9213	8.99375	210.772	16.437	6.9598	5.70584	46.454
25.9463	9.15687	209.02	15.517	7.1005	5.70792	46.581
25.9712	9.31062	206.624	14.629	7.25025	5.71	46.662
25.9962	9.46125	203.579	13.78	7.3995	5.71574	46.789
26.0211	9.59437	200.006	12.981	7.55276	5.74619	46.869
26.0461	9.72	195.775	12.23	7.71055	5.77868	46.991
26.071	9.87	191.054	11.535	7.87638	5.82437	47.069
26.096	10.0306	185.921	10.881	8.03317	5.87462	47.19
26.1209	10.1881	180.401	10.261	8.20905	5.89848	47.269
26.1459	10.3612	174.488	9.663	8.40754	5.91675	47.392
26.1708	10.5469	168.287	9.088	8.59849	5.92234	47.475
26.1958	10.7269	161.71	8.549	8.81005	5.90508	47.604
26.2207	10.8994	154.867	8.038	9.02362	5.89442	47.693
26.2457	11.0906	147.965	7.562	9.24975	5.87056	47.824
26.2706	11.2737	141.121	7.115	9.47236	5.82843	47.91
26.2956	11.49	134.354	6.688	9.70704	5.78832	48.032
26.3205	11.7481	127.787	6.283	9.93317	5.72792	48.116
26.3455	11.9819	121.346	5.891	10.1719	5.67665	48.233
26.3704	12.2756	114.967	5.518	10.4186	5.64315	48.314
26.3954	12.5406	108.572	5.163	10.6613	5.60558	48.428
26.4203	12.7606	102.183	4.825	10.9337	5.57259	48.51
26.4453	13.035	96.009	4.506	11.191	5.53706	48.623
26.4702	13.315	90.157	4.199	11.4643	5.48426	48.705
26.4952	13.6256	84.741	3.903	11.7467	5.42132	48.817
26.5201	13.9519	79.668	3.613	12.0317	5.33807	48.903
26.545	14.2981	74.999	3.325	12.3261	5.25076	49.02
26.57	14.6281	70.504	3.051	12.6422	5.16599	49.11
26.5949	14.9625	66.886	2.786	12.9121	5.08477	49.228
26.6199	15.3275	62.709	2.535	13.2508	5.01472	49.315
26.6448	15.705	58.654	2.293	13.594	4.94873	49.426
26.6698	16.1181	54.899	2.05	13.9648	4.89188	49.509
26.6947	16.5212	51.46	1.808	14.3065	4.83959	49.619
26.7197	16.9294	48.218	1.566	14.6714	4.78579	49.704
26.7446	17.3819	45.397	1.328	15.0678	4.72741	49.816
26.7696	17.8281	42.723	1.09	15.4508	4.66802	49.906
26.7945	18.27	40.158	0.851	15.8874	4.59746	50.017
26.8195	18.7756	37.754	0.619	16.3407	4.52995	50.103
26.8444	19.2819	35.439	0.391	16.8075	4.48274	50.208
26.8694	19.8	33.237	0.171	17.298	4.44061	50.292
26.8943	20.3831	31.251	-0.04	17.7864	4.40102	50.395
26.9193	20.9987	29.497	-0.0564634	18.2663	4.36701	50.481
26.9442	21.6456	27.926	-0.0729268	18.7432	4.34365	50.592
26.9692	22.34	26.393	-0.0893902	19.2528	4.33147	50.684
26.9941	23.0319	24.99	-0.105854	19.791	4.32081	50.798
27.0191	23.7263	23.52	-0.122317	20.391	4.30508	50.893
27.044	24.4131	22.025	-0.13878	21.0342	4.28426	50.997
27.069	25.125	20.741	-0.155244	21.6668	4.26802	51.093
27.0939	25.8925	19.499	-0.171707	22.2854	4.25178	51.209
27.1189	26.7169	18.413	-0.188171	22.9402	4.24873	51.308
27.1438	27.6394	17.495	-0.204634	23.6111	4.24264	51.419
27.1688	28.5712	16.581	-0.221098	24.3266	4.23503	51.513
27.1937	29.4731	15.68	-0.237561	25.101	4.23655	51.613
27.2187	30.4512	14.756	-0.254024	25.8955	4.25076	51.704
27.2436	31.4444	13.814	-0.270488	26.7191	4.27157	51.811
27.2685	32.5069	12.966	-0.286951	27.5397	4.2797	51.909
27.2935	33.74	12.208	-0.303415	28.3965	4.26447	52.017
27.3184	35.0156	11.57	-0.319878	29.2608	4.2401	52.113
27.3434	36.3262	10.97	-0.336341	30.1744	4.21218	52.215
27.3683	37.7131	10.359	-0.352805	31.1106	4.19949	52.317
27.3933	39.075	9.765	-0.369268	32.1397	4.23046	52.425
27.4182	40.5431	9.119	-0.385732	33.1658	4.26345	52.523
27.4432	42.0631	8.55	-0.402195	34.2372	4.28579	52.621
27.4681	43.6962	8.027	-0.418659	35.3462	4.31827	52.717
27.4931	45.4606	7.559	-0.435122	36.4648	4.32741	52.82
27.518	47.3125	7.193	-0.451585	37.6462	4.32944	52.92
27.543	49.3144	6.761	-0.468049	38.9055	4.35482	53.025
27.5679	50.9762	6.351	-0.484512	40.2307	4.3665	53.128
27.5929	53	5.934	-0.500976	41.5874	4.4	53.223
27.6178	55.1987	5.498	-0.517439	43.0256	4.4533	53.316
27.6428	57.5063	5.163	-0.533902	44.4834	4.49594	53.415
27.6677	59.9006	4.852	-0.550366	45.9131	4.5467	53.514
27.6927	62.4244	4.583	-0.566829	47.4457	4.57766	53.615
27.7176	65.11	4.25	-0.583293	49.0653	4.59746	53.716
27.7426	67.9287	3.935	-0.599756	50.7693	4.61624	53.814
27.7675	70.78	3.627	-0.61622	52.603	4.64162	53.908
27.7925	73.7856	3.35	-0.632683	54.4327	4.69949	54.004
27.8174	76.9688	3.104	-0.649146	56.3523	4.75685	54.099
27.8424	80.2706	2.808	-0.66561	58.3357	4.81777	54.195
27.8673	83.75	2.548	-0.682073	60.3302	4.88274	54.293
27.8923	87.4056	2.315	-0.698537	62.3538	4.93503	54.393
27.9172	91.1194	2.072	-0.715	64.5367	4.99442	54.49
27.9422	94.9431	1.872	-0.731463	66.5698	5.05787	54.583
27.9671	98.89	1.653	-0.747927	68.8754	5.1198	54.675
27.9921	103.066	1.373	-0.76439	71.3427	5.19036	54.766
28.017	107.433	1.092	-0.780854	73.7784	5.24822	54.859
28.0419	112.003	0.865	-0.797317	76.3518	5.30508	54.955
28.0669	116.717	0.644	-0.81378	79.002	5.36193	55.05
28.0918	121.489	0.423	-0.830244	81.6894	5.41523	55.146
28.1168	126.19	0.236	-0.846707	84.5704	5.51269	55.239
28.1417	130.962	-0.006	-0.863171	87.6231	5.63858	55.332
28.1667	135.868	-0.257	-0.879634	90.692	5.75888	55.426
28.1916	140.848	-0.442	-0.896098	93.7915	5.88934	55.52
28.2166	145.876	-0.616	-0.912561	96.8869	6.00812	55.618
28.2415	151.009	-0.802	-0.929024	100.127	6.1066	55.709
28.2665	156.072	-0.816318	-0.945488	103.483	6.20406	55.8
28.2914	160.949	-0.830636	-0.961951	106.977	6.30508	55.893
28.3164	165.782	-0.844955	-0.978415	110.595	6.42234	55.986
28.3413	170.613	-0.859273	-0.994878	114.288	6.54315	56.075
28.3663	175.353	-0.873591	-1.01134	117.993	6.67766	56.166
28.3912	180.032	-0.887909	-1.0278	121.684	6.83655	56.259
28.4162	184.511	-0.902227	-1.04427	125.423	6.98274	56.351
28.4411	188.629	-0.916545	-1.06073	129.346	7.12437	56.446
28.4661	192.311	-0.930864	-1.0772	133.426	7.27411	56.543
28.491	195.708	-0.945182	-1.09366	137.563	7.42437	56.639
28.516	198.783	-0.9595	-1.11012	141.633	7.57766	56.731
28.5409	201.551	-0.973818	-1.12659	145.573	7.73452	56.824
28.5659	203.99	-0.988136	-1.14305	149.614	7.90051	56.918
28.5908	206	-1.00245	-1.15951	153.615	8.06193	57.01
28.6158	207.392	-1.01677	-1.17598	157.616	8.23299	57.105
28.6407	208.239	-1.03109	-1.19244	161.741	8.42589	57.201
28.6657	208.556	-1.04541	-1.2089	165.813	8.62183	57.298
28.6906	208.323	-1.05973	-1.22537	169.75	8.82437	57.394
28.7156	207.551	-1.07405	-1.24183	173.481	9.04213	57.491
28.7405	206.249	-1.08836	-1.25829	177.145	9.26802	57.592
28.7655	204.333	-1.10268	-1.27476	180.754	9.4934	57.689
28.7904	201.808	-1.117	-1.29122	184.293	9.7264	57.785
28.8153	198.682	-1.13132	-1.30768	187.792	9.95533	57.883
28.8403	195.005	-1.14564	-1.32415	191.082	10.1944	57.98
28.8652	190.715	-1.15995	-1.34061	194.046	10.4406	58.079
28.8902	185.93	-1.17427	-1.35707	196.682	10.6863	58.175
28.9151	180.696	-1.18859	-1.37354	199.183	10.9528	58.276
28.9401	175.07	-1.20291	-1.39	201.446	11.2188	58.378
28.965	169.216	-1.21723	-1.40646	203.573	11.4893	58.476
28.99	163.537	-1.23155	-1.42293	205.501	11.7711	58.569
29.0149	157.58	-1.24586	-1.43939	207.134	12.0553	58.667
29.0399	150.9	-1.26018	-1.45585	208.373	12.3518	58.764
29.0648	143.866	-1.2745	-1.47232	209.299	12.6629	58.86
29.0898	136.79	-1.28882	-1.48878	209.999	12.9624	58.95
29.1147	129.719	-1.30314	-1.50524	210.357	13.2706	59.04
29.1397	122.797	-1.31745	-1.52171	210.426	13.6137	59.134
29.1646	115.971	-1.33177	-1.53817	210.203	13.9807	59.227
29.1896	109.161	-1.34609	-1.55463	209.634	14.3381	59.324
29.2145	102.558	-1.36041	-1.5711	208.752	14.6959	59.422
29.2395	95.9144	-1.37473	-1.58756	207.525	15.0873	59.521
29.2644	89.4219	-1.38905	-1.60402	205.973	15.4802	59.62
29.2894	83.4512	-1.40336	-1.62049	204.212	15.899	59.715
29.3143	77.7181	-1.41768	-1.63695	202.145	16.3548	59.806
29.3393	72.1906	-1.432	-1.65341	199.571	16.8213	59.896
29.3642	66.94	-1.44632	-1.66988	196.695	17.3076	59.99
29.3892	61.6737	-1.46064	-1.68634	193.559	17.802	60.088
29.4141	56.7744	-1.47495	-1.7028	190.189	18.2863	60.187
29.4391	52.2181	-1.48927	-1.71927	186.433	18.7726	60.287
29.464	48.0425	-1.50359	-1.73573	182.412	19.2772	60.389
29.489	44.2775	-1.51791	-1.7522	178.057	19.8117	60.488
29.5139	40.6906	-1.53223	-1.76866	173.617	20.3949	60.587
29.5388	37.2794	-1.54655	-1.78512	169.044	21.0299	60.683
29.5638	34.0012	-1.56086	-1.80159	164.22	21.6741	60.781
29.5887	30.9356	-1.57518	-1.81805	159.312	22.3051	60.879
29.6137	28.2969	-1.5895	-1.83451	154.314	22.9528	60.98
29.6386	25.885	-1.60382	-1.85098	149.002	23.6249	61.077
29.6636	23.5806	-1.61814	-1.86744	143.76	24.334	61.165
29.6885	21.505	-1.63245	-1.8839	138.568	25.0919	61.252
29.7135	19.4806	-1.64677	-1.90037	133.321	25.8914	61.341
29.7384	17.5919	-1.66109	-1.91683	128.016	26.7056	61.432
29.7634	15.9862	-1.67541	-1.93329	122.648	27.5431	61.528
29.7883	14.5137	-1.68973	-1.94976	117.194	28.3949	61.628
29.8133	13.15	-1.70405	-1.96622	111.845	29.2675	61.731
29.8382	11.9006	-1.71836	-1.98268	106.774	30.1726	61.832
29.8632	10.7088	-1.73268	-1.99915	101.861	31.1102	61.929
29.8881	9.57	-1.747	-2.01561	96.9246	32.1178	62.026
29.9131	8.56375	-1.76132	-2.03207	92.0859	33.1589	62.124
29.938	7.73125	-1.77564	-2.04854	87.2503	34.2234	62.223
29.963	6.97063	-1.78995	-2.065	82.5075	35.331	62.322
29.9879	6.25875	-1.80427	-2.08146	78.1452	36.4604	62.422
30.0129	5.58937	-1.81859	-2.09793	74.0161	37.6294	62.519
30.0378	4.89812	-1.83291	-2.11439	69.9673	38.8761	62.615
30.0628	4.27875	-1.84723	-2.13085	66.0226	40.1924	62.702
30.0877	3.77375	-1.86155	-2.14732	62.1236	41.5645	62.787
30.1127	3.29	-1.87586	-2.16378	58.3121	42.9873	62.875
30.1376	2.855	-1.89018	-2.18024	54.8724	44.4533	62.967
30.1626	2.46875	-1.9045	-2.19671	51.692	45.901	63.062
30.1875	2.06812	-1.91882	-2.21317	48.6342	47.4264	63.16
30.2125	1.71812	-1.93314	-2.22963	45.7	49.0365	63.251
30.2374	1.4325	-1.94745	-2.2461	42.8141	50.7096	63.34
30.2624	1.13312	-1.96177	-2.26256	39.9724	52.5005	63.431
30.2873	0.878125	-1.97609	-2.27902	37.4141	54.3792	63.526
30.3122	0.626875	-1.99041	-2.29549	35.1196	56.2924	63.624
30.3372	0.391875	-2.00473	-2.31195	32.9146	58.2655	63.722
30.3621	0.2075	-2.01905	-2.32841	30.8296	60.2675	63.812
30.3871	0.038125	-2.03336	-2.34488	28.8508	62.3071	63.898
30.412	-0.109375	-2.04768	-2.36134	26.8729	64.4746	63.989
30.437	-0.254375	-2.062	-2.3778	25.1241	66.6066	64.079
30.4619	-0.365	-2.07632	-2.39427	23.5578	68.7701	64.168
30.4869	-0.5175	-2.09064	-2.41073	22.0397	71.2421	64.261
30.5118	-0.64125	-2.10495	-2.4272	20.605	73.7142	64.357
30.5368	-0.7575	-2.11927	-2.44366	19.2814	76.2508	64.453
30.5617	-0.858125	-2.13359	-2.46012	17.9372	78.9096	64.548
30.5867	-0.960625	-2.14791	-2.47659	16.796	81.6168	64.641
30.6116	-1.04688	-2.16223	-2.49305	15.7613	84.4563	64.736
30.6366	-1.11875	-2.17655	-2.50951	14.8171	87.4787	64.83
30.6615	-1.21188	-2.19086	-2.52598	13.9829	90.5736	64.922
30.6865	-1.27	-2.20518	-2.54244	13.0558	93.7015	65.016
30.7114	-1.32812	-2.2195	-2.5589	12.1523	96.8365	65.111
30.7364	-1.38687	-2.23382	-2.57537	11.3487	100.055	65.202
30.7613	-1.455	-2.24814	-2.59183	10.6513	103.395	65.291
30.7863	-1.50812	-2.26245	-2.60829	9.99246	106.881	65.381
30.8112	-1.56125	-2.27677	-2.62476	9.36131	110.505	65.471
30.8362	-1.61312	-2.29109	-2.64122	8.76884	114.208	65.563
30.8611	-1.64375	-2.30541	-2.65768	8.19196	117.937	65.65
30.8861	-1.65937	-2.31973	-2.67415	7.69548	121.677	65.741
30.911	-1.69812	-2.33405	-2.69061	7.23116	125.446	65.839
30.936	-1.72187	-2.34836	-2.70707	6.78291	129.342	65.938
30.9609	-1.75937	-2.36268	-2.72354	6.34824	133.395	66.032
30.9859	-1.79313	-2.377	-2.74	5.91005	137.561	66.127
31.0108	-1.82875	-2.37738	-2.74313	5.53568	141.714	66.221
31.0358	-1.88187	-2.44644	-2.82281	5.19045	145.737	66.315
31.0607	-1.90812	-2.48056	-2.86219	4.90251	149.759	66.415
31.0856	-1.88625	-2.45212	-2.82937	4.63719	153.83	66.516
31.1106	-1.905	-2.4765	-2.8575	4.34874	157.865	66.614
31.1355	-1.89938	-2.46919	-2.84906	4.06482	161.988	66.709
31.1605	-1.89437	-2.46269	-2.84156	3.80553	166.131	66.806
31.1854	-1.93125	-2.51063	-2.89687	3.58492	170.149	66.902
31.2104	-1.94875	-2.53337	-2.92312	3.38291	173.994	67.003
31.2353	-1.98687	-2.58294	-2.98031	3.15427	177.709	67.099
31.2603	-2.03625	-2.64712	-3.05437	2.94322	181.375	67.188
31.2852	-2.07625	-2.69912	-3.11437	2.7196	184.975	67.273
31.3102	-2.10125	-2.73162	-3.15187	2.52764	188.516	67.36
31.3351	-2.09937	-2.72919	-3.14906	2.37538	191.924	67.444
31.3601	-2.08	-2.704	-3.12	2.22161	195.029	67.533
31.385	-2.0625	-2.68125	-3.09375	2.0598	197.802	67.628
31.41	-2.07625	-2.69912	-3.11437	1.9206	200.364	67.724
31.4349	-2.10812	-2.74056	-3.16219	1.78894	202.739	67.819
31.4599	-2.11437	-2.74869	-3.17156	1.68593	204.924	67.91
31.4848	-2.13687	-2.77794	-3.20531	1.57588	206.945	67.997
31.5098	-2.16	-2.808	-3.24	1.46482	208.694	68.083
31.5347	-2.16562	-2.81531	-3.24844	1.34774	210.081	68.169
31.5597	-2.18938	-2.84619	-3.28406	1.24623	211.123	68.261
31.5846	-2.21188	-2.87544	-3.31781	1.15528	211.902	68.355
31.6096	-2.21062	-2.87381	-3.31594	1.07638	212.381	68.443
31.6345	-2.20688	-2.86894	-3.31031	0.998995	212.546	68.529
31.6595	-2.2	-2.86	-3.3	0.927136	212.421	68.619
31.6844	-2.25438	-2.93069	-3.38156	0.814573	211.962	68.712
31.7094	-2.23312	-2.90306	-3.34969	0.749246	211.179	68.81
31.7343	-2.25687	-2.93394	-3.38531	0.676884	210.053	68.913
31.7593	-2.28187	-2.96644	-3.42281	0.61005	208.596	69.013
31.7842	-2.24125	-2.91363	-3.36187	0.570352	206.875	69.11
31.8091	-2.2825	-2.96725	-3.42375	0.503015	204.927	69.202
31.8341	-2.30563	-2.99731	-3.45844	0.432663	202.479	69.289
31.859	-2.31062	-3.00381	-3.46594	0.375377	199.683	69.375
31.884	-2.33312	-3.03306	-3.49969	0.319095	196.6	69.46
31.9089	-2.30812	-3.00056	-3.46219	0.281407	193.255	69.548
31.9339	-2.31	-3.003	-3.465	0.239698	189.587	69.637
31.9588	-2.33875	-3.04037	-3.50812	0.182915	185.639	69.73
31.9838	-2.34937	-3.05419	-3.52406	0.133166	181.361	69.822
32.0087	-2.39	-3.107	-3.585	0.0969849	176.862	69.918
32.0337	-2.38937	-3.10619	-3.58406	0.0517588	172.288	70.015
32.0586	-2.37	-3.081	-3.555	0.0135678	167.53	70.133
32.0836	-2.37125	-3.08262	-3.55687	-0.0110553	162.602	70.212
32.1085	-2.34687	-3.05094	-3.52031	-0.0437186	157.559	70.289
32.1335	-2.34563	-3.04931	-3.51844	-0.0562814	152.29	70.396
32.1584	-2.3575	-3.06475	-3.53625	-0.0683417	146.98	70.503
32.1834	-2.36563	-3.07531	-3.54844	-0.0869347	141.729	70.586
32.2083	-2.37437	-3.08669	-3.56156	-0.106533	136.44	70.667
32.2333	-2.38437	-3.09969	-3.57656	-0.130653	131.104	70.788
32.2582	-2.38062	-3.09481	-3.57094	-0.171357	125.705	70.879
32.2832	-2.3575	-3.06475	-3.53625	-0.192462	120.222	70.969
32.3081	-2.36563	-3.07531	-3.54844	-0.213065	114.775	71.058
32.3331	-2.38187	-3.09644	-3.57281	-0.243216	109.551	71.15
32.358	-2.39125	-3.10862	-3.58688	-0.260804	104.546	71.244
32.383	-2.40375	-3.12488	-3.60562	-0.285427	99.5807	71.334
32.4079	-2.41375	-3.13787	-3.62062	-0.322111	94.6508	71.42
32.4329	-2.39875	-3.11837	-3.59812	-0.361307	89.7629	71.51
32.4578	-2.3975	-3.11675	-3.59625	-0.38191	84.9381	71.6
32.4828	-2.405	-3.1265	-3.6075	-0.401005	80.3934	71.686
32.5077	-2.43125	-3.16063	-3.64687	-0.410553	76.1563	71.77
32.5327	-2.45687	-3.19394	-3.68531	-0.423116	72.0365	71.859
32.5576	-2.4525	-3.18825	-3.67875	-0.431658	68.0168	71.953
32.5825	-2.42687	-3.15494	-3.64031	-0.458794	64.0721	72.043
32.6075	-2.41437	-3.13869	-3.62156	-0.466332	60.1812	72.142
32.6324	-2.42937	-3.15819	-3.64406	-0.479397	56.5741	72.233
32.6574	-2.45812	-3.19556	-3.68719	-0.48995	53.2843	72.329
32.6823	-2.48188	-3.22644	-3.72281	-0.49598	50.1558	72.419
32.7073	-2.48438	-3.22969	-3.72656	-0.498492	47.1452	72.518
32.7322	-2.4625	-3.20125	-3.69375	-0.519598	44.2213	72.608
32.7572	-2.44437	-3.17769	-3.66656	-0.526633	41.3315	72.705
32.7821	-2.44062	-3.17281	-3.66094	-0.540201	38.6447	72.796
32.8071	-2.475	-3.2175	-3.7125	-0.557286	36.2467	72.898
32.832	-2.4875	-3.23375	-3.73125	-0.557286	33.9878	72.989
32.857	-2.49	-3.237	-3.735	-0.566332	31.8391	73.087
32.8819	-2.505	-3.2565	-3.7575	-0.576382	29.8091	73.171
32.9069	-2.49062	-3.23781	-3.73594	-0.576884	27.8127	73.264
32.9318	-2.49938	-3.24919	-3.74906	-0.580905	25.9533	73.342
32.9568	-2.51937	-3.27519	-3.77906	-0.584925	24.3147	73.432
32.9817	-2.51375	-3.26788	-3.77062	-0.586935	22.7766	73.51
33.0067	-2.52312	-3.28006	-3.78469	-0.606533	21.3	73.6
33.0316	-2.5275	-3.28575	-3.79125	-0.629648	19.9168	73.681
33.0566	-2.53	-3.289	-3.795	-0.666332	18.5665	73.776
33.0815	-2.5475	-3.31175	-3.82125	-0.686432	17.3452	73.854
33.1065	-2.5475	-3.31175	-3.82125	-0.715075	16.268	73.948
33.1314	-2.54375	-3.30688	-3.81563	-0.719095	15.2858	74.027
33.1564	-2.54812	-3.31256	-3.82219	-0.720603	14.4188	74.123
33.1813	-2.55625	-3.32313	-3.83437	-0.724121	13.5041	74.204
33.2063	-2.55125	-3.31662	-3.82687	-0.715075	12.5812	74.305
33.2312	-2.5525	-3.31825	-3.82875	-0.736683	11.7335	74.383
33.2562	-2.55375	-3.31988	-3.83062	-0.747236	10.9924	74.481
33.2811	-2.53625	-3.29712	-3.80437	-0.758291	10.3162	74.563
33.3061	-2.53125	-3.29062	-3.79687	-0.762312	9.66954	74.663
33.331	-2.52937	-3.28819	-3.79406	-0.759296	9.05635	74.738
33.3559	-2.50375	-3.25488	-3.75563	-0.769849	8.47259	74.838
33.3809	-2.52812	-3.28656	-3.79219	-0.759296	7.94061	74.919
33.4058	-2.5425	-3.30525	-3.81375	-0.768342	7.4599	75.023
33.4308	-2.56437	-3.33369	-3.84656	-0.790955	7.00305	75.103
33.4557	-2.60062	-3.38081	-3.90094	-0.792965	6.55482	75.21
33.4807	-2.60625	-3.38812	-3.90937	-0.798492	6.11929	75.287
33.5056	-2.58062	-3.35481	-3.87094	-0.806533	5.71726	75.393
33.5306	-2.56188	-3.33044	-3.84281	-0.781407	5.35939	75.468
33.5555	-2.54062	-3.30281	-3.81094	-0.770854	5.04873	75.567
33.5805	-2.51312	-3.26706	-3.76969	-0.773367	4.77513	75.638
33.6054	-2.50563	-3.25731	-3.75844	-0.78392	4.49036	75.746
33.6304	-2.51562	-3.27031	-3.77344	-0.778392	4.20254	75.828
33.6553	-2.50625	-3.25812	-3.75937	-0.78392	3.93096	75.94
33.6803	-2.54188	-3.30444	-3.81281	-0.784422	3.69543	76.019
33.7052	-2.565	-3.3345	-3.8475	-0.782915	3.48579	76.128
33.7302	-2.56875	-3.33938	-3.85313	-0.799497	3.26294	76.202
33.7551	-2.6025	-3.38325	-3.90375	-0.803518	3.04365	76.312
33.7801	-2.61875	-3.40437	-3.92812	-0.814573	2.82234	76.391
33.805	-2.61625	-3.40112	-3.92437	-0.81809	2.61777	76.504
33.83	-2.595	-3.3735	-3.8925	-0.854271	2.44924	76.58
33.8549	-2.58437	-3.35969	-3.87656	-0.864824	2.29391	76.694
33.8799	-2.55937	-3.32719	-3.83906	-0.855276	2.13655	76.771
33.9048	-2.55312	-3.31906	-3.82969	-0.871859	1.98426	76.888
33.9298	-2.53437	-3.29469	-3.80156	-0.849749	1.85127	76.959
33.9547	-2.5625	-3.33125	-3.84375	-0.842211	1.73655	77.063
33.9797	-2.5525	-3.31825	-3.82875	-0.885427	1.62741	77.131
34.0046	-2.53687	-3.29794	-3.80531	-0.873869	1.51726	77.235
34.0296	-2.55812	-3.32556	-3.83719	-0.860302	1.40051	77.302
34.0545	-2.56563	-3.33531	-3.84844	-0.878392	1.29239	77.403
34.0794	-2.57187	-3.34344	-3.85781	-0.857286	1.19746	77.469
34.1044	-2.57	-3.341	-3.855	-0.844221	1.11117	77.569
34.1293	-2.56188	-3.33044	-3.84281	-0.866834	1.03503	77.631
34.1543	-2.5575	-3.32475	-3.83625	-0.871859	0.95736	77.735
34.1792	-2.545	-3.3085	-3.8175	-0.871859	0.860406	77.798
34.2042	-2.54625	-3.31012	-3.81937	-0.878392	0.777665	77.897
34.2291	-2.55937	-3.32719	-3.83906	-0.878894	0.708122	77.961
34.2541	-2.56188	-3.33044	-3.84281	-0.883417	0.639594	78.072
34.279	-2.56125	-3.32963	-3.84187	-0.883417	0.586802	78.139
34.304	-2.5725	-3.34425	-3.85875	-0.876382	0.529949	78.256
34.3289	-2.5625	-3.33125	-3.84375	-0.875879	0.460914	78.323
34.3539	-2.56812	-3.33856	-3.85219	-0.866834	0.4	78.433
34.3788	-2.56812	-3.33856	-3.85219	-0.89196	0.340609	78.5
34.4038	-2.58062	-3.35481	-3.87094	-0.89598	0.296447	78.622
34.4287	-2.6075	-3.38975	-3.91125	-0.903518	0.252792	78.691
34.4537	-2.61062	-3.39381	-3.91594	-0.91206	0.203553	78.806
34.4786	-2.61625	-3.40112	-3.92437	-0.889447	0.151269	78.872
34.5036	-2.63687	-3.42794	-3.95531	-0.901005	0.11066	78.986
34.5285	-2.61312	-3.39706	-3.91969	-0.906533	0.0675127	79.045
34.5535	-2.60937	-3.39219	-3.91406	-0.894472	0.0253807	79.155
34.5784	-2.6275	-3.41575	-3.94125	-0.879899	-0.00253807	79.218
34.6034	-2.63	-3.419	-3.945	-0.869849	-0.0319797	79.344
34.6283	-2.62812	-3.41656	-3.94219	-0.884925	-0.0532995	79.412
34.6533	-2.63687	-3.42794	-3.95531	-0.896985	-0.064467	79.533
34.6782	-2.6375	-3.42875	-3.95625	-0.90402	-0.0827411	79.595
34.7032	-2.6325	-3.42225	-3.94875	-0.91809	-0.101015	79.71
34.7281	-2.64375	-3.43688	-3.96563	-0.894975	-0.12335	79.769
34.7531	-2.64312	-3.43606	-3.96469	-0.894472	-0.158376	79.886
34.778	-2.64125	-3.43363	-3.96188	-0.901508	-0.187817	79.947
34.803	-2.62625	-3.41412	-3.93937	-0.886935	-0.207614	80.061
34.8279	-2.615	-3.3995	-3.9225	-0.900503	-0.234518	80.123
34.8528	-2.63125	-3.42062	-3.94687	-0.884925	-0.258883	80.247
34.8778	-2.6575	-3.45475	-3.98625	-0.89196	-0.278173	80.304
34.9027	-2.67	-3.471	-4.005	-0.896985	-0.314213	80.416
34.9277	-2.68	-3.484	-4.02	-0.89397	-0.350254	80.472
34.9526	-2.67	-3.471	-4.005	-0.89799	-0.380203	80.579
34.9776	-2.66312	-3.46206	-3.99469	-0.898492	-0.398477	80.635
35.0025	-2.66375	-3.46287	-3.99562	-0.898492	-0.411675	80.749
35.0275	-2.66375	-3.46287	-3.99562	-0.89196	-0.42335	80.803
35.0524	-2.65875	-3.45637	-3.98812	-0.911558	-0.432995	80.915
35.0774	-2.645	-3.4385	-3.9675	-0.931156	-0.453299	80.974
35.1023	-2.65937	-3.45719	-3.98906	-0.950251	-0.469036	81.092
35.1273	-2.66562	-3.46531	-3.99844	-0.944221	-0.479188	81.155
35.1522	-2.67312	-3.47506	-4.00969	-0.961809	-0.490355	81.289
35.1772	-2.69312	-3.50106	-4.03969	-0.941206	-0.5	81.356
35.2021	-2.67125	-3.47262	-4.00687	-0.940201	-0.50203	81.49
35.2271	-2.68812	-3.49456	-4.03219	-0.970352	-0.517259	81.552
35.252	-2.69312	-3.50106	-4.03969	-0.958794	-0.530457	81.674
35.277	-2.69375	-3.50187	-4.04062	-0.953769	-0.539594	81.736
35.3019	-2.69437	-3.50269	-4.04156	-0.938693	-0.55736	81.858
35.3269	-2.68062	-3.48481	-4.02094	-0.957286	-0.563959	81.917
35.3518	-2.71125	-3.52462	-4.06687	-0.963819	-0.567005	82.041
35.3768	-2.72812	-3.54656	-4.09219	-0.969347	-0.579695	82.102
35.4017	-2.7125	-3.52625	-4.06875	-0.992462	-0.582234	82.224
35.4267	-2.71312	-3.52706	-4.06969	-0.979899	-0.585279	82.288
35.4516	-2.69813	-3.50756	-4.04719	-0.973869	-0.58934	82.409
35.4766	-2.71125	-3.52462	-4.06687	-0.972864	-0.591371	82.466
35.5015	-2.73125	-3.55062	-4.09687	-0.985427	-0.605584	82.585
35.5265	-2.745	-3.5685	-4.1175	-0.978894	-0.628934	82.644
35.5514	-2.72625	-3.54412	-4.08937	-0.99598	-0.660406	82.75
35.5764	-2.70875	-3.52137	-4.06312	-1.01206	-0.686294	82.802
35.6013	-2.68062	-3.48481	-4.02094	-1.00251	-0.712183	82.905
35.6262	-2.6525	-3.44825	-3.97875	-1.00452	-0.725381	82.956
35.6512	-2.66062	-3.45881	-3.99094	-1.01206	-0.727411	83.066
35.6761	-2.6675	-3.46775	-4.00125	-0.99196	-0.727919	83.122
35.7011	-2.66937	-3.47019	-4.00406	-1.00402	-0.726904	83.242
35.726	-2.68437	-3.48969	-4.02656	-1.01709	-0.735533	83.306
35.751	-2.71312	-3.52706	-4.06969	-1.01759	-0.751777	83.431
35.7759	-2.72875	-3.54737	-4.09312	-1.04271	-0.762437	83.493
35.8009	-2.73813	-3.55956	-4.10719	-1.05578	-0.767005	83.618
35.8258	-2.7675	-3.59775	-4.15125	-1.05427	-0.769036	83.678
35.8508	-2.78625	-3.62213	-4.17938	-1.05126	-0.773096	83.802
35.8757	-2.79875	-3.63837	-4.19812	-1.04221	-0.772589	83.86
35.9007	-2.80562	-3.64731	-4.20844	-1.02563	-0.772589	83.974
35.9256	-2.78562	-3.62131	-4.17844	-1.01156	-0.790863	84.034
35.9506	-2.77187	-3.60344	-4.15781	-1.02462	-0.799492	84.157
35.9755	-2.77312	-3.60506	-4.15969	-1.03417	-0.804569	84.218
36.0005	-2.78625	-3.62213	-4.17938	-1.04925	-0.811168	84.344
36.0254	-2.79813	-3.63756	-4.19719	-1.07035	-0.8	84.405
36.0504	-2.80625	-3.64812	-4.20937	-1.08141	-0.781726	84.526
36.0753	-2.80313	-3.64406	-4.20469	-1.07889	-0.779695	84.587
36.1003	-2.80187	-3.64244	-4.20281	-1.08945	-0.788832	84.704
36.1252	-2.82313	-3.67006	-4.23469	-1.08342	-0.788325	84.76
36.1502	-2.8775	-3.74075	-4.31625	-1.08191	-0.791371	84.867
36.1751	-2.88187	-3.74644	-4.32281	-1.06583	-0.791371	84.92
36.2001	-2.89	-3.757	-4.335	-1.05327	-0.791878	85.034
36.225	-2.90125	-3.77163	-4.35187	-1.0608	-0.801015	85.094
36.25	-2.885	-3.7505	-4.3275	-1.06181	-0.810152	85.217
36.2749	-2.8775	-3.74075	-4.31625	-1.08693	-0.819289	85.279
36.2999	-2.88125	-3.74563	-4.32188	-1.09397	-0.824365	85.402
36.3248	-2.875	-3.7375	-4.3125	-1.08442	-0.849239	85.46
36.3497	-2.88313	-3.74806	-4.32469	-1.08643	-0.869036	85.575
36.3747	-2.87687	-3.73994	-4.31531	-1.0804	-0.866497	85.635
36.3996	-2.895	-3.7635	-4.3425	-1.09799	-0.875127	85.75
36.4246	-2.92	-3.796	-4.38	-1.13266	-0.869543	85.808
36.4495	-2.92062	-3.79681	-4.38094	-1.14573	-0.851777	85.918
36.4745	-2.94625	-3.83013	-4.41938	-1.16784	-0.877157	85.972
36.4994	-2.98187	-3.87644	-4.47281	-1.16834	-0.887817	86.085
36.5244	-2.995	-3.8935	-4.4925	-1.14422	-0.873096	86.141
36.5493	-3.02438	-3.93169	-4.53656	-1.12965	-0.880203	86.256
36.5743	-3.01438	-3.91869	-4.52156	-1.11005	-0.873096	86.314
36.5992	-2.99	-3.887	-4.485	-1.09296	-0.85736	86.419
36.6242	-2.99312	-3.89106	-4.48969	-1.09648	-0.867513	86.47
36.6491	-2.99125	-3.88862	-4.48687	-1.10302	-0.879188	86.575
36.6741	-3.01125	-3.91462	-4.51687	-1.13417	-0.880203	86.629
36.699	-3.01812	-3.92356	-4.52719	-1.14573	-0.883756	86.745
36.724	-3.04438	-3.95769	-4.56656	-1.17136	-0.888832	86.807
36.7489	-3.05125	-3.96662	-4.57687	-1.18291	-0.891371	86.931
36.7739	-3.05687	-3.97394	-4.58531	-1.18543	-0.891371	86.996
36.7988	-3.08875	-4.01538	-4.63312	-1.1804	-0.88934	87.115
36.8238	-3.08062	-4.00481	-4.62094	-1.16131	-0.884264	87.166
36.8487	-3.06688	-3.98694	-4.60031	-1.15075	-0.87868	87.272
36.8737	-3.035	-3.9455	-4.5525	-1.14372	-0.890863	87.324
36.8986	-3.00062	-3.90081	-4.50094	-1.14271	-0.902538	87.428
36.9236	-2.98125	-3.87562	-4.47187	-1.15126	-0.91066	87.482
36.9485	-2.97187	-3.86344	-4.45781	-1.17588	-0.919289	87.594
36.9735	-2.98062	-3.87481	-4.47094	-1.20251	-0.906599	87.656
36.9984	-2.98438	-3.87969	-4.47656	-1.2191	-0.903046	87.78
37.0234	-3.01125	-3.91462	-4.51687	-1.24472	-0.914213	87.836
37.0483	-3.04375	-3.95687	-4.56562	-1.25829	-0.907614	87.946
37.0733	-3.05937	-3.97719	-4.58906	-1.25075	-0.891878	88.002
37.0982	-3.08375	-4.00887	-4.62562	-1.22915	-0.881726	88.111
37.1231	-3.10187	-4.03244	-4.65281	-1.19799	-0.88731	88.17
37.1481	-3.11063	-4.04381	-4.66594	-1.16834	-0.903046	88.284
37.173	-3.10688	-4.03894	-4.66031	-1.1392	-0.91066	88.34
37.198	-3.10937	-4.04219	-4.66406	-1.14322	-0.919797	88.452
37.2229	-3.09375	-4.02188	-4.64062	-1.15578	-0.913198	88.507
37.2479	-3.08125	-4.00563	-4.62187	-1.17186	-0.901015	88.618
37.2728	-3.0775	-4.00075	-4.61625	-1.19548	-0.904061	88.674
37.2978	-3.0875	-4.01375	-4.63125	-1.20101	-0.90203	88.772
37.3227	-3.10375	-4.03487	-4.65562	-1.2201	-0.902538	88.821
37.3477	-3.13187	-4.07144	-4.69781	-1.22362	-0.900508	88.922
37.3726	-3.13937	-4.08119	-4.70906	-1.2397	-0.896954	88.975
37.3976	-3.155	-4.1015	-4.7325	-1.25427	-0.901523	89.086
37.4225	-3.17437	-4.12669	-4.76156	-1.26583	-0.904061	89.144
