# Supplementary material for: Disease modification and symptom relief in osteoarthritis using a mutated GCP‐2/CXCL6 chemokine
Source: EMBO Mol Med. 2022 Dec 12;15(1):e16218. doi: 10.15252/emmm.202216218 (PMC9832835; doi:10.15252/emmm.202216218)
Supplement: Supplementary file 7 — Source Data for Figure 4 [file EMMM-15-e16218-s005.zip › F4/Scripts Fig4/Chemotaxis and Transendothilial Migration.xlsx]

## Sheet: Sheet1
Chemotaxis CXCL6 WT
nM	WT
1	4.678	13.199	7.844	14.657	8.77	11.234	16.472	13.07	14.566
10	68.971	79.038	105.607	79.952	76.632	92.645	94.357	71.202	79.428
50	101.386	98.614	127.718	72.2823	90.0006	110.013	116.911	68.1049	115.004
100	76.775	72.336	45.565	56.433	59.06	83.776	61.157	54.114	47.112
Transendothelial Migration CXCL6 WT
nM	WT
1	7.84439	6.54341	10.2323	10.2132	8.14007	10.1178	9.58655	10.7048	9.37647
10	81.4523	71.3962	79.0901	66.065	67.5938	63.0939	75.1902	68.2019	75.3623
50	97.6711	102.329	103.052	96.9475	95.25	104.751	95.3507	99.6977	104.955
100	67.4356	67.869	76.2434	68.2333	67.3875	67.5679	66.1484	70.0341	71.1367
Chemotaxis Comparison WT and Mutants
nM	WT									K101E									K105E									K101E/K105E									K100E/K101E/K105E
50	101.386	98.614	127.718	72.2823	90.0006	110.013	116.911	68.1049	115.004	52.575	75.7745	33.0203	56.669	69.4066	74.2396	83.1612	60.3625	45.4771	85.3423	81.1424	66.3885	81.2952	72.8891	78.8	63.9467	72.6462	67.3568	24.4395	56.8309	50.2883	64.7557	37.1637	42.3489	59.471	47.6984	59.7484	23.869	42.2309	54.4616	34.2323	30.0257	53.6132	29.7893	36.6172	55.6009
Transendothelial Migration WT and Mutants
nM	WT									K101E									K105E									K101E/K105E									K100E/K101E/K105E
50	97.6711	102.329	103.052	96.9475	95.25	104.751	95.3507	99.6977	104.955	37.0835	16.6249	29.8678	39.3413	28.4403	27.9732	25.6133	39.9645	33.4558	28.9024	21.02	36.7462	44.9139	13.2404	23.5832	37.6219	42.3314	28.3712	22.7398	18.058	41.6036	41.5204	28.5056	3.8776	31.5803	46.7743	25.1278	24.1706	26.2201	22.7398	18.058	17.761	30.278	27.291	20.333	19.448

## Sheet: R chemotaxis
	sample	condition	chemotaxis
	C1	wt GCP-2	101.386
	C1	wt GCP-2	98.614
	C2	wt GCP-2	72.2823
	C3	wt GCP-2	90.0006
	C3	wt GCP-2	110.013
	C4	wt GCP-2	116.911
	C4	wt GCP-2	68.1049
	C4	wt GCP-2	115.004
	G1	T	23.869
	G1	T	42.2309
	G2	T	54.4616
	G2	T	34.2323
	G3	T	30.0257
	G3	T	53.6132
	G4	T	29.7893
	G4	T	36.6172
	G4	T	55.6009
	K1_1	K101E	52.575
	K1_1	K101E	75.7745
	K1_2	K101E	33.0203
	K1_2	K101E	56.669
	K1_3	K101E	69.4066
	K1_3	K101E	74.2396
	K1_4	K101E	83.1612
	K1_4	K101E	60.3625
	K1_4	K101E	45.4771
	K5_1	K105E	85.3423
	K5_1	K105E	81.1424
	K5_2	K105E	66.3885
	K5_2	K105E	81.2952
	K5_3	K105E	72.8891
	K5_3	K105E	78.8
	K5_4	K105E	63.9467
	K5_4	K105E	72.6462
	K5_4	K105E	67.3568
	D1	D	24.4395
	D1	D	56.8309
	D2	D	50.2883
	D2	D	64.7557
	D3	D	37.1637
	D3	D	42.3489
	D4	D	59.471
	D4	D	47.6984
	D4	D	59.7484

## Sheet: R trans
	sample	condition	transendo
	C1	wt GCP-2	97.6711
	C1	wt GCP-2	102.329
	C2	wt GCP-2	103.052
	C3	wt GCP-2	96.9475
	C3	wt GCP-2	95.25
	C3	wt GCP-2	104.751
	C4	wt GCP-2	95.3507
	C4	wt GCP-2	99.6977
	C4	wt GCP-2	104.955
	G1	T	24.1706
	G1	T	26.2201
	G2	T	22.7398
	G2	T	18.058
	G3	T	17.761
	G3	T	30.278
	G4	T	27.291
	G4	T	20.333
	G4	T	19.448
	K1_1	K101E	37.0835
	K1_1	K101E	16.6249
	K1_2	K101E	29.8678
	K1_2	K101E	39.3413
	K1_3	K101E	28.4403
	K1_3	K101E	27.9732
	K1_4	K101E	25.6133
	K1_4	K101E	39.9645
	K1_4	K101E	33.4558
	K5_1	K105E	28.9024
	K5_1	K105E	21.02
	K5_2	K105E	36.7462
	K5_2	K105E	44.9139
	K5_3	K105E	13.2404
	K5_3	K105E	23.5832
	K5_4	K105E	37.6219
	K5_4	K105E	42.3314
	K5_4	K105E	28.3712
	D1	D	22.7398
	D1	D	18.058
	D2	D	41.6036
	D2	D	41.5204
	D3	D	28.5056
	D3	D	3.8776
	D4	D	31.5803
	D4	D	46.7743
	D4	D	25.1278

## Sheet: R_chemotaxis_supp
sample	concentration	chemotaxis
1	1	4.678
1	1	13.199
2	1	7.844
2	1	14.657
3	1	8.77
3	1	11.234
4	1	16.472
4	1	13.07
4	1	14.566
1	10	68.971
1	10	79.038
2	10	105.607
2	10	79.952
3	10	76.632
3	10	92.645
4	10	94.357
4	10	71.202
4	10	79.428
1	50	101.386
1	50	98.614
2	50	127.718
2	50	72.2823
3	50	90.0006
3	50	110.013
4	50	116.911
4	50	68.1049
4	50	115.004
1	100	76.775
1	100	72.336
2	100	45.565
2	100	56.433
3	100	59.06
3	100	83.776
4	100	61.157
4	100	54.114
4	100	47.112

## Sheet: R_trans_supp
sample	concentration	transendo
1	1	7.84439
1	1	6.54341
2	1	10.2323
2	1	10.2132
3	1	8.14007
3	1	10.1178
4	1	9.58655
4	1	10.7048
4	1	9.37647
1	10	81.4523
1	10	71.3962
2	10	79.0901
2	10	66.065
3	10	67.5938
3	10	63.0939
4	10	75.1902
4	10	68.2019
4	10	75.3623
1	50	97.6711
1	50	102.329
2	50	103.052
2	50	96.9475
3	50	95.25
3	50	104.751
4	50	95.3507
4	50	99.6977
4	50	104.955
1	100	67.4356
1	100	67.869
2	100	76.2434
2	100	68.2333
3	100	67.3875
3	100	67.5679
4	100	66.1484
4	100	70.0341
4	100	71.1367
