# Supplementary material for: Disease modification and symptom relief in osteoarthritis using a mutated GCP‐2/CXCL6 chemokine
Source: EMBO Mol Med. 2022 Dec 12;15(1):e16218. doi: 10.15252/emmm.202216218 (PMC9832835; doi:10.15252/emmm.202216218)
Supplement: Supplementary file 7 — Source Data for Figure 4 [file EMMM-15-e16218-s005.zip › F4/Scripts Fig4/Fig 4i Col2A1.R]

library(emmeans)
library(ggplot2)
d<-("stimulus	relative
Ctrl	0.002177
Ctrl	0.003475
Ctrl	0.002264
Ctrl	0.005113
GCP-2	0.216736
GCP-2	0.002709
GCP-2	0.062969
GCP-2	0.141365
GCP-2 3M	0.011386
GCP-2 3M	0.008567
GCP-2 3M	0.001422
GCP-2 3M	0.015509
GCP-2 3M	0.049597
")
d<-read.table(textConnection(d), h=T, sep = "\t")

fit<-glm((relative)~stimulus, data=d, quasi())
anova(fit)
emmeans(fit, trt.vs.ctrl~stimulus)

d$stimulus[d$stimulus=="GCP-2 3M"]<-"GCP-2-T"

ymax<-max(d$relative)

ggplot(d, aes(x=stimulus, y=relative))+
  geom_boxplot(outlier.shape = NA)+
  geom_point(position=position_jitter(0.2))+
  xlab("")+
  ylab(~paste("COL2A1 / ", beta, " actin"))+
  annotate("segment", x=1.2, xend = 1.8, y=ymax, yend = ymax)+
  annotate("text", x=1.5, y=ymax*1.5, label="p=0.01", size=2)+
  scale_y_log10()+
  theme(axis.text.x = element_text(angle = 45, hjust = 1))
ggsave("4i col2a1 gcp2 gcp2t.png", h=2.5, w=2)
