# Supplementary material for: Disease modification and symptom relief in osteoarthritis using a mutated GCP‐2/CXCL6 chemokine
Source: EMBO Mol Med. 2022 Dec 12;15(1):e16218. doi: 10.15252/emmm.202216218 (PMC9832835; doi:10.15252/emmm.202216218)
Supplement: Supplementary file 7 — Source Data for Figure 4 [file EMMM-15-e16218-s005.zip › F4/Scripts Fig4/Fig4E.R]

#Figure4 - Disrupting GCP-2 GAG binding dissociates the chemotactic from the chondrogenic effects of GCP-2

#fig4E - Maximum migration of WT GCP-2 (50nM) was compared to GCP-2 mutants (50nM) in trans-endothelial migration assay in CXCR2-expressing 300-19 pre B cells

library(readxl)
transendo <- read_excel("Chemotaxis and Transendothilial Migration.xlsx",     sheet = "R trans")

library(plyr)
db<-ddply(transendo, c("condition", "sample"), summarise,  N=length(transendo), mean.transendo=mean(transendo))
db$condition <- factor(db$condition, levels= c("wt GCP-2", "K101E", "K105E", "D", "T"))

library(plyr)
revalue(db$condition, c("wt GCP-2" = "WT")) -> db$condition
revalue(db$condition, c("D" = "GCP-2-D")) -> db$condition
revalue(db$condition, c("T" = "GCP-2-T")) -> db$condition

fit<-glm(mean.transendo~condition, data = db)
summary(fit)
anova(fit, test="F")
library(emmeans)
emmeans(fit, pairwise~condition)

library(ggplot2)
p<-ggplot(db, aes(x=condition, y=mean.transendo)) 
p +  geom_boxplot(outlier.shape = NA) + 
  geom_jitter(width = 0.2, size=1) + 
  theme(axis.text.x = element_text(angle = 45, hjust = 1)) +
  annotate("segment", 
           x=c(1,1,1, 1), 
           xend=c(2,3,4, 5), 
           y=c(137,127, 117, 107), 
           yend = c(137,127, 117, 107))+
  annotate("text", 
           x=c(1.5, 2, 2.5, 3), 
           y=c(142, 132, 122, 112), 
           label=c("p < 0.001", "p < 0.001", "p < 0.001", "p < 0.001"), size= 2.7)+
  ylab("% Max Migration")+
  xlab("") 
ggsave("4e.png", w=2.5, h=2.5)
