# Supplementary material for: Disease modification and symptom relief in osteoarthritis using a mutated GCP‐2/CXCL6 chemokine
Source: EMBO Mol Med. 2022 Dec 12;15(1):e16218. doi: 10.15252/emmm.202216218 (PMC9832835; doi:10.15252/emmm.202216218)
Supplement: Supplementary file 7 — Source Data for Figure 4 [file EMMM-15-e16218-s005.zip › F4/Scripts Fig4/Fig4F pakt.R]

library(ggplot2)
library(reshape2)
library(emmeans)
library(nlme)
library(dunn.test)


input<-("experiment	sample	AKT	pAKT	bactin
1	IGF1	11691.116	32609.501	34559.434
1	Nothing	16038.894	9948.489	49728.927
1	Nothing	16142.137	9699.861	49789.17
1	GCP-2-T	15122.187	16463.075	43438.312
1	GCP-2	13199.258	6261.619	48283.07
1	Vehicle	10674.51	855.184	47489.241
2	IGF1		96538.441	27275.451
2	Vehicle		11117.602	21819.108
2	Nothing		20977.359	28025.229
2	Nothing		22683.451	28005.522
2	GCP-2-T		22593.208	25089.179
2	GCP-2		18823.765	17079.309
3	GCP-2-T		12749.175	26207.53
3	GCP-2		12422.933	21951.48
3	IGF1		12570.64	19598.702
3	Vehicle		4343.861	22029.673
4	Vehicle		1759.698	13004.368
4	GCP-2		3057.891	12099.317
4	GCP-2-T		7081.669	8872.296
4	IGF-1		3710.77	10080.004
5	Vehicle		4926.711	23389.25
5	GCP-2		27351.288	22840.472
5	GCP-2-T		21543.116	20404.693")
d<-read.table(textConnection(input), h=T, sep = "\t")
d$experiment<-factor(d$experiment)
conditions<-c("Vehicle", "GCP-2", "GCP-2-T")


d1<-d[d$sample%in%conditions,]
attach(d1)
d1$akt.act<-pAKT/bactin
detach(d1)

for (i in d1$experiment) {
  d1$scaled.act[d1$experiment==i]<-scale(d1$bactin[d1$experiment==i])
  d1$scaled.pakt[d1$experiment==i]<-scale(d1$pAKT[d1$experiment==i])
  d1$scaled.pakt.act[d1$experiment==i]<-scale(d1$akt.act[d1$experiment==i])
  }


ggplot(d1, aes(x=sample, y=scaled.pakt.act, colour=experiment))+
  geom_line(aes(group=experiment))
ggplot(d1, aes(x=sample, y=pAKT, colour=experiment))+
  geom_line(aes(group=experiment))
ggplot(d1, aes(x=sample, y=akt.act, colour=experiment))+
  geom_line(aes(group=experiment))


fit.aov<-aov(data=d1,
             pAKT~sample+Error(experiment/sample))
summary(fit.aov)
emmeans(fit.aov, pairwise~sample)

fit<-lme(data=d1, 
         pAKT~sample,
         random=~1|experiment)
anova(fit)
summary(fit)

emmeans(fit, pairwise~sample)
#fit.aov<-aov(data=d1,
 #            akt.act~sample+Error(experiment/sample))
#summary(fit.aov)
#emmeans(fit.aov, pairwise~sample)


fit<-glm(data = d1, scaled.pakt.act~sample)
anova(fit, test="F")
emmeans(fit, pairwise~sample)

ggplot(d1, aes(x=sample, y=akt.act))+
  geom_boxplot(outlier.shape = NA)+
  #geom_line(aes(group=experiment), position = position_dodge(.1))+
  labs(x="", y="pAKT/total AKT\n(Scaled values)")+
  geom_point(position = position_jitter(.2))+
  annotate("text", 
             y=c(1.3,1.6),
             x=c(1.5,2),
             label=c("p=0.0014","p=0.0002"),size=2)+
  annotate("segment",
           x=c(1.2,1.2),
           xend=c(1.8,2.8),
           y=c(1.2, 1.5),
           yend = c(1.2,1.5))+
  theme(legend.position = "none")+
  theme(axis.text.x = element_text(angle = 45, hjust = 1))
  
ggsave("Fig4F pAKT.png", h=2, w=2)
