# Supplementary material for: Disease modification and symptom relief in osteoarthritis using a mutated GCP‐2/CXCL6 chemokine
Source: EMBO Mol Med. 2022 Dec 12;15(1):e16218. doi: 10.15252/emmm.202216218 (PMC9832835; doi:10.15252/emmm.202216218)
Supplement: Supplementary file 7 — Source Data for Figure 4 [file EMMM-15-e16218-s005.zip › F4/Scripts Fig4/Fig4G.R]

#Figure4 - Disrupting GCP-2 GAG binding dissociates the chemotactic from the chondrogenic effects of GCP-2

# fig 4G - C28/I2 micromasses stimulated with WT GCP-2, GCP-2 triple mutant (GCP-2-T) or untreated and assessed for spectrophotometric quantification of proteoglycan content by Alcian blue staining

library(readxl)
AB <- read_excel("Micromasses mutants.xlsx",     sheet = "Sheet1")
AB <- subset(AB, stimulus != "IGF-1")
AB <- subset(AB, stimulus != "GCP-2 1M")
AB <- subset(AB, stimulus != "GCP-2 2M")
AB$stimulus <- as.factor(AB$stimulus)
library(plyr)
revalue(AB$stimulus, c("GCP-2 3M" = "GCP-2-T")) -> AB$stimulus
revalue(AB$stimulus, c("Ctrl" = "CONTROL")) -> AB$stimulus

library(dunn.test)
kruskal.test(value~stimulus, data = AB)
dunn.test(AB$value, AB$stimulus,method="bh")

library(ggplot2)
ggplot(AB, aes(x=stimulus, y=value)) +
  geom_boxplot(outlier.shape = NA) +
  geom_jitter(width = 0.2) +
  theme(axis.text.x = element_text(angle = 45, hjust = 1)) +
  annotate("segment", 
           x=c(1,1), 
           xend=c(1.9,3), 
           y=c(0.14,0.15), 
           yend = c(0.14,0.15))+
  annotate("text", 
           x=c(1.5, 2), 
           y=c(0.145,0.155), 
           label=c("p = 0.03","p = 0.006"), size = 2.5)+
  ylab("Alcian Blue OD")+
  xlab("")+
  ggtitle("")

ggsave("4g.png",h=2.5,w=1.5)
