# Supplementary material for: Disease modification and symptom relief in osteoarthritis using a mutated GCP‐2/CXCL6 chemokine
Source: EMBO Mol Med. 2022 Dec 12;15(1):e16218. doi: 10.15252/emmm.202216218 (PMC9832835; doi:10.15252/emmm.202216218)
Supplement: Supplementary file 7 — Source Data for Figure 4 [file EMMM-15-e16218-s005.zip › F4/Scripts Fig4/Fig4H.R]

#Figure4 - Disrupting GCP-2 GAG binding dissociates the chemotactic from the chondrogenic effects of GCP-2

# fig 4G - C28/I2 micromasses stimulated with WT GCP-2, GCP-2 triple mutant (GCP-2-T) or untreated and assessed for ACAN expression levels by qPCR

library(readxl)
Acan <- read_excel("R summary qPCR.xlsx",     sheet = "Acan")
Acan$stimulus <- as.factor (Acan$stimulus)
library(plyr)
revalue(Acan$stimulus, c("GCP-2 3M" = "GCP-2-T")) -> Acan$stimulus
revalue(Acan$stimulus, c("Ctrl" = "CONTROL")) -> Acan$stimulus


fit<-aov(log~stimulus, data = Acan)
summary(fit)
TukeyHSD(fit)

library(ggplot2)
ggplot(Acan, aes(x=stimulus, y=log)) +
  geom_boxplot(outlier.shape = NA) +
  geom_jitter(width = 0.2) +
  theme(axis.text.x = element_text(angle = 45, hjust = 1)) +
  annotate("segment", x=c(1,1,2.1), xend=c(1.9,3,3), y=c(-1,-0.5,-1), yend = c(-1,-0.5,-1))+
  annotate("text", x=c(1.3, 2, 2.7), y=c(-0.85, -0.35, -0.85), label=c("p = 0.04","p = 0.005", "p = 0.53"), size = 2)+
  ylab(expression("ACAN /"~beta~"actin"))+
  xlab("")+
  ggtitle("")

ggsave("4h.png",h=2.5,w=1.5)
