# Supplementary material for: Disease modification and symptom relief in osteoarthritis using a mutated GCP‐2/CXCL6 chemokine
Source: EMBO Mol Med. 2022 Dec 12;15(1):e16218. doi: 10.15252/emmm.202216218 (PMC9832835; doi:10.15252/emmm.202216218)
Supplement: Supplementary file 7 — Source Data for Figure 4 [file EMMM-15-e16218-s005.zip › F4/Scripts Fig4/Fig4J.R]

#Figure4 - Disrupting GCP-2 GAG binding dissociates the chemotactic from the chondrogenic effects of GCP-2

#Fig4I - Number of neutrophils infiltrating intercondylar are of mice knee joints injected with adenoviral constructs; GFP (n= 3), GCP-2 (n=3) and GCP-2-T (n=3)


library(readxl)
n <- read_excel("neutrophil count_2.xlsx")
n <- subset(n, n$count != "NA")

library(plyr)
revalue(n$treatment, c("GCP2 3x" = "GCP-2-T")) -> n$treatment
revalue(n$treatment, c("GCP2 wt" = "GCP-2")) -> n$treatment

n$treatment <- factor(n$treatment, levels= c("GFP", "GCP-2", "GCP-2-T"))

fit<-glm(data=n, count~treatment, family = "poisson")
summary(fit)
library(emmeans)
emmeans(fit, pairwise~treatment)

library(ggplot2)
ggplot(n, aes(x=treatment, y= count)) +
  geom_boxplot(outlier.shape = NA) + 
  geom_jitter(width = 0.2)+
  annotate("text", x=c(1.2, 2.8), y=43, label="p<0.0001", size=3)+
  annotate("segment", x=c(1.2, 2.2), xend = c(1.8, 2.8), y=40, yend = 40) +
  ylab("Neutrophil count")+
  xlab("")+
  theme(axis.text.x = element_text(angle = 45, hjust = 1)) +
  ggtitle("")

ggsave("4J.png",h=2.5,w=2)
