# Supplementary material for: Disease modification and symptom relief in osteoarthritis using a mutated GCP‐2/CXCL6 chemokine
Source: EMBO Mol Med. 2022 Dec 12;15(1):e16218. doi: 10.15252/emmm.202216218 (PMC9832835; doi:10.15252/emmm.202216218)
Supplement: Supplementary file 7 — Source Data for Figure 4 [file EMMM-15-e16218-s005.zip › F4/Scripts Fig4/Micromasses mutants.xlsx]

## Sheet: Sheet1
stimulus	value
GCP-2 3M	0.128
GCP-2 3M	0.104
GCP-2 3M	0.09
GCP-2 3M	0.092
GCP-2 3M	0.099
GCP-2 3M	0.085
GCP-2 3M	0.07
GCP-2 3M	0.135
GCP-2 2M	0.129
GCP-2 2M	0.135
GCP-2 2M	0.066
GCP-2 2M	0.07
GCP-2 2M	0.075
GCP-2 2M	0.105
GCP-2 2M	0.091
GCP-2 2M	0.111
GCP-2 1M	0.074
GCP-2 1M	0.073
GCP-2 1M	0.069
GCP-2 1M	0.075
GCP-2 1M	0.103
GCP-2 1M	0.08
GCP-2 1M	0.094
GCP-2 1M	0.089
GCP-2	0.08
GCP-2	0.094
GCP-2	0.078
GCP-2	0.076
GCP-2	0.077
GCP-2	0.119
GCP-2	0.081
GCP-2	0.116
IGF-1	0.077
IGF-1	0.079
IGF-1	0.066
IGF-1	0.08
IGF-1	0.065
IGF-1	0.072
IGF-1	0.073
IGF-1	0.072
Ctrl	0.072
Ctrl	0.078
Ctrl	0.071
Ctrl	0.072
Ctrl	0.076
Ctrl	0.081
Ctrl	0.073
Ctrl	0.078

## Sheet: Sheet2
stimulus	value
Ctrl	0.07
Ctrl	0.065
Ctrl	0.07
Ctrl	0.067
Ctrl	0.128
Ctrl	0.104
Ctrl	0.09
Ctrl	0.092
Ctrl	0.099
Ctrl	0.085
Ctrl	0.07
Ctrl	0.135
Ctrl	0.072
Ctrl	0.078
Ctrl	0.071
Ctrl	0.072
Ctrl	0.076
Ctrl	0.081
Ctrl	0.073
Ctrl	0.078
GCP-2	0.068
GCP-2	0.058
GCP-2	0.065
GCP-2	0.07
GCP-2	0.067
GCP-2	0.064
GCP-2	0.062
GCP-2	0.069
GCP-2	0.08
GCP-2	0.094
GCP-2	0.078
GCP-2	0.076
GCP-2	0.077
GCP-2	0.119
GCP-2	0.081
GCP-2	0.116
GCP-2	0.08
GCP-2	0.094
GCP-2	0.078
GCP-2	0.076
GCP-2	0.077
GCP-2	0.119
GCP-2	0.081
GCP-2	0.116
GCP-2 3M	0.071
GCP-2 3M	0.075
GCP-2 3M	0.064
GCP-2 3M	0.066
GCP-2 3M	0.068
GCP-2 3M	0.078
GCP-2 3M	0.129
GCP-2 3M	0.135
GCP-2 3M	0.066
GCP-2 3M	0.07
GCP-2 3M	0.075
GCP-2 3M	0.105
GCP-2 3M	0.091
GCP-2 3M	0.111
GCP-2 3M	0.128
GCP-2 3M	0.104
GCP-2 3M	0.09
GCP-2 3M	0.092
GCP-2 3M	0.099
GCP-2 3M	0.085
GCP-2 3M	0.07
GCP-2 3M	0.135
