# Supplementary material for: Disease modification and symptom relief in osteoarthritis using a mutated GCP‐2/CXCL6 chemokine
Source: EMBO Mol Med. 2022 Dec 12;15(1):e16218. doi: 10.15252/emmm.202216218 (PMC9832835; doi:10.15252/emmm.202216218)
Supplement: Supplementary file 7 — Source Data for Figure 4 [file EMMM-15-e16218-s005.zip › F4/Scripts Fig4/neutrophil count_2.xlsx]

## Sheet: Sheet1
mouse	knee	treatment	sampleID	slide	count	note
1L	RK	GCP2 wt	1l_rk_5	5	5
1RL	RK	GCP2 3x	1RL_RK		0
2NM	RK	GCP2 wt	2NM_RK		41
2R	RK	GFP	2R_RK		1
3L	RK	GCP2 wt	3L_RK		15
3NM	RK	GCP2 3x	3NM_RK		0
3R	RK	GFP	3R_RK		1
1NM	LK	GFP	1W7_LK_1		0
3RL	LK	GCP2 3x	3RL_LK_2		1
