# Supplementary material for: Disease modification and symptom relief in osteoarthritis using a mutated GCP‐2/CXCL6 chemokine
Source: EMBO Mol Med. 2022 Dec 12;15(1):e16218. doi: 10.15252/emmm.202216218 (PMC9832835; doi:10.15252/emmm.202216218)
Supplement: Supplementary file 7 — Source Data for Figure 4 [file EMMM-15-e16218-s005.zip › F4/Scripts Fig4/pAKT GCP-2 GCP-2-T western.xlsx]

## Sheet: Densitometry data
experiment	sample	AKT	pAKT	bactin
1	IGF1	11691.1	32609.5	34559.4
1	Nothing	16038.9	9948.49	49728.9
1	Nothing	16142.1	9699.86	49789.2
1	GCP-2-T	15122.2	16463.1	43438.3
1	GCP-2	13199.3	6261.62	48283.1
1	Vehicle	10674.5	855.184	47489.2
2	IGF1		96538.4	27275.5
2	Vehicle		11117.6	21819.1
2	Nothing		20977.4	28025.2
2	Nothing		22683.5	28005.5
2	GCP-2-T		22593.2	25089.2
2	GCP-2		18823.8	17079.3
3	GCP-2-T		12749.2	26207.5
3	GCP-2		12422.9	21951.5
3	IGF1		12570.6	19598.7
3	Vehicle		4343.86	22029.7
4	Vehicle		1759.7	13004.4
4	GCP-2		3057.89	12099.3
4	GCP-2-T		7081.67	8872.3
4	IGF-1		3710.77	10080
5	Vehicle		4926.71	23389.2
5	GCP-2		27351.3	22840.5
5	GCP-2-T		21543.1	20404.7
