# Supplementary material for: Disease modification and symptom relief in osteoarthritis using a mutated GCP‐2/CXCL6 chemokine
Source: EMBO Mol Med. 2022 Dec 12;15(1):e16218. doi: 10.15252/emmm.202216218 (PMC9832835; doi:10.15252/emmm.202216218)
Supplement: Supplementary file 8 — Source Data for Figure 5 [file EMMM-15-e16218-s009.zip]

Archive with 116 entries (72 files):
- F5/5a.png
- F5/5f.png
- F5/Scripts Fig5/
- F5/Scripts Fig5/.RData
- F5/Scripts Fig5/.Rhistory
- F5/Scripts Fig5/.Rproj.user/
- F5/Scripts Fig5/.Rproj.user/1BB6BF30/
- F5/Scripts Fig5/.Rproj.user/1BB6BF30/bibliography-index/
- F5/Scripts Fig5/.Rproj.user/1BB6BF30/build_options
- F5/Scripts Fig5/.Rproj.user/1BB6BF30/ctx/
- F5/Scripts Fig5/.Rproj.user/1BB6BF30/explorer-cache/
- F5/Scripts Fig5/.Rproj.user/1BB6BF30/pcs/
- F5/Scripts Fig5/.Rproj.user/1BB6BF30/pcs/files-pane.pper
- F5/Scripts Fig5/.Rproj.user/1BB6BF30/pcs/source-pane.pper
- F5/Scripts Fig5/.Rproj.user/1BB6BF30/pcs/windowlayoutstate.pper
- F5/Scripts Fig5/.Rproj.user/1BB6BF30/pcs/workbench-pane.pper
- F5/Scripts Fig5/.Rproj.user/1BB6BF30/presentation/
- F5/Scripts Fig5/.Rproj.user/1BB6BF30/profiles-cache/
- F5/Scripts Fig5/.Rproj.user/1BB6BF30/rmd-outputs
- F5/Scripts Fig5/.Rproj.user/1BB6BF30/saved_source_markers
- F5/Scripts Fig5/.Rproj.user/1BB6BF30/sources/
- F5/Scripts Fig5/.Rproj.user/1BB6BF30/sources/per/
- F5/Scripts Fig5/.Rproj.user/1BB6BF30/sources/per/t/
- F5/Scripts Fig5/.Rproj.user/1BB6BF30/sources/per/t/80714266
- F5/Scripts Fig5/.Rproj.user/1BB6BF30/sources/per/t/80714266-contents
- F5/Scripts Fig5/.Rproj.user/1BB6BF30/sources/per/u/
- F5/Scripts Fig5/.Rproj.user/1BB6BF30/sources/prop/
- F5/Scripts Fig5/.Rproj.user/1BB6BF30/sources/prop/282CBAA7
- F5/Scripts Fig5/.Rproj.user/1BB6BF30/sources/prop/38786C3C
- F5/Scripts Fig5/.Rproj.user/1BB6BF30/sources/prop/6A54C08B
- F5/Scripts Fig5/.Rproj.user/1BB6BF30/sources/prop/7F21C528
- F5/Scripts Fig5/.Rproj.user/1BB6BF30/sources/prop/9E657A3F
- F5/Scripts Fig5/.Rproj.user/1BB6BF30/sources/prop/F7287503
- F5/Scripts Fig5/.Rproj.user/1BB6BF30/sources/prop/FDD5669B
- F5/Scripts Fig5/.Rproj.user/1BB6BF30/sources/prop/INDEX
- F5/Scripts Fig5/.Rproj.user/1BB6BF30/tutorial/
- F5/Scripts Fig5/.Rproj.user/1BB6BF30/viewer-cache/
- F5/Scripts Fig5/.Rproj.user/619DFFB0/
- F5/Scripts Fig5/.Rproj.user/619DFFB0/bibliography-index/
- F5/Scripts Fig5/.Rproj.user/619DFFB0/ctx/
- F5/Scripts Fig5/.Rproj.user/619DFFB0/explorer-cache/
- F5/Scripts Fig5/.Rproj.user/619DFFB0/pcs/
- F5/Scripts Fig5/.Rproj.user/619DFFB0/pcs/files-pane.pper
- F5/Scripts Fig5/.Rproj.user/619DFFB0/pcs/packages-pane.pper
- F5/Scripts Fig5/.Rproj.user/619DFFB0/pcs/source-pane.pper
- F5/Scripts Fig5/.Rproj.user/619DFFB0/pcs/windowlayoutstate.pper
- F5/Scripts Fig5/.Rproj.user/619DFFB0/pcs/workbench-pane.pper
- F5/Scripts Fig5/.Rproj.user/619DFFB0/presentation/
- F5/Scripts Fig5/.Rproj.user/619DFFB0/profiles-cache/
- F5/Scripts Fig5/.Rproj.user/619DFFB0/rmd-outputs
- F5/Scripts Fig5/.Rproj.user/619DFFB0/saved_source_markers
- F5/Scripts Fig5/.Rproj.user/619DFFB0/sources/
- F5/Scripts Fig5/.Rproj.user/619DFFB0/sources/per/
- F5/Scripts Fig5/.Rproj.user/619DFFB0/sources/per/t/
- F5/Scripts Fig5/.Rproj.user/619DFFB0/sources/per/t/00540974
- F5/Scripts Fig5/.Rproj.user/619DFFB0/sources/per/t/00540974-contents
- F5/Scripts Fig5/.Rproj.user/619DFFB0/sources/per/t/0A828BBB
- F5/Scripts Fig5/.Rproj.user/619DFFB0/sources/per/t/0A828BBB-contents
- F5/Scripts Fig5/.Rproj.user/619DFFB0/sources/per/t/B73422FB
- F5/Scripts Fig5/.Rproj.user/619DFFB0/sources/per/t/B73422FB-contents
- F5/Scripts Fig5/.Rproj.user/619DFFB0/sources/per/t/F1698D70
- F5/Scripts Fig5/.Rproj.user/619DFFB0/sources/per/t/F1698D70-contents
- F5/Scripts Fig5/.Rproj.user/619DFFB0/sources/per/u/
- F5/Scripts Fig5/.Rproj.user/619DFFB0/sources/prop/
- F5/Scripts Fig5/.Rproj.user/619DFFB0/sources/prop/4D5A2138
- F5/Scripts Fig5/.Rproj.user/619DFFB0/sources/prop/52684D35
- F5/Scripts Fig5/.Rproj.user/619DFFB0/sources/prop/6B17410F
- F5/Scripts Fig5/.Rproj.user/619DFFB0/sources/prop/B617B57F
- F5/Scripts Fig5/.Rproj.user/619DFFB0/sources/prop/C68B0DCA
- F5/Scripts Fig5/.Rproj.user/619DFFB0/sources/prop/E378ADCF
- F5/Scripts Fig5/.Rproj.user/619DFFB0/sources/prop/FBCCA181
- F5/Scripts Fig5/.Rproj.user/619DFFB0/sources/prop/INDEX
- F5/Scripts Fig5/.Rproj.user/619DFFB0/tutorial/
- F5/Scripts Fig5/.Rproj.user/619DFFB0/viewer-cache/
- F5/Scripts Fig5/.Rproj.user/FD157460/
- F5/Scripts Fig5/.Rproj.user/FD157460/ctx/
- F5/Scripts Fig5/.Rproj.user/FD157460/explorer-cache/
- F5/Scripts Fig5/.Rproj.user/FD157460/pcs/
- F5/Scripts Fig5/.Rproj.user/FD157460/pcs/files-pane.pper
- F5/Scripts Fig5/.Rproj.user/FD157460/pcs/source-pane.pper
- F5/Scripts Fig5/.Rproj.user/FD157460/pcs/windowlayoutstate.pper
- F5/Scripts Fig5/.Rproj.user/FD157460/pcs/workbench-pane.pper
- F5/Scripts Fig5/.Rproj.user/FD157460/presentation/
- F5/Scripts Fig5/.Rproj.user/FD157460/profiles-cache/
- F5/Scripts Fig5/.Rproj.user/FD157460/rmd-outputs
- F5/Scripts Fig5/.Rproj.user/FD157460/saved_source_markers
- F5/Scripts Fig5/.Rproj.user/FD157460/sources/
- F5/Scripts Fig5/.Rproj.user/FD157460/sources/per/
- F5/Scripts Fig5/.Rproj.user/FD157460/sources/per/t/
- F5/Scripts Fig5/.Rproj.user/FD157460/sources/per/t/7EC21FED
- F5/Scripts Fig5/.Rproj.user/FD157460/sources/per/t/7EC21FED-contents
- F5/Scripts Fig5/.Rproj.user/FD157460/sources/per/u/
- F5/Scripts Fig5/.Rproj.user/FD157460/sources/prop/
- F5/Scripts Fig5/.Rproj.user/FD157460/sources/prop/541C6563
- F5/Scripts Fig5/.Rproj.user/FD157460/sources/prop/FAD14D82
- F5/Scripts Fig5/.Rproj.user/FD157460/sources/prop/INDEX
- F5/Scripts Fig5/.Rproj.user/FD157460/viewer-cache/
- F5/Scripts Fig5/.Rproj.user/shared/
- F5/Scripts Fig5/.Rproj.user/shared/notebooks/
- F5/Scripts Fig5/.Rproj.user/shared/notebooks/patch-chunk-names
- F5/Scripts Fig5/.Rproj.user/shared/notebooks/paths
- F5/Scripts Fig5/5e.R
- F5/Scripts Fig5/5g.png
- F5/Scripts Fig5/5I osteophyte maturity.R
- F5/Scripts Fig5/Fig5.Rproj
- F5/Scripts Fig5/Fig5B.R
- F5/Scripts Fig5/Fig5C.R
- F5/Scripts Fig5/Fig5D.R
- F5/Scripts Fig5/Fig5E - OARSI.R
- F5/Scripts Fig5/Fig5G.R
- F5/Scripts Fig5/GCP2 Knees scoring.xlsx
- F5/Scripts Fig5/GCP2 Osteophytes_A-S.xlsx
- F5/Scripts Fig5/Incapacitance calculations batch1 and 2 FINAL2.xlsx
- F5/Scripts Fig5/mouse legend.xlsx
- F5/Scripts Fig5/oarsi_medians.png
- F5/Scripts Fig5/Osteophytes_sara.xlsx
