# Supplementary material for: Disease modification and symptom relief in osteoarthritis using a mutated GCP‐2/CXCL6 chemokine
Source: EMBO Mol Med. 2022 Dec 12;15(1):e16218. doi: 10.15252/emmm.202216218 (PMC9832835; doi:10.15252/emmm.202216218)
Supplement: Supplementary file 8 — Source Data for Figure 5 [file EMMM-15-e16218-s009.zip › F5/Scripts Fig5/5e.R]

library(plyr)
library(Rmisc)
library(ggplot2)
library(readxl)
library(dplyr)
library(tidyr)
library(reshape2)
library(FSA)

d <- read_excel("GCP2 Knees scoring.xlsx")
d<-data.frame(d)
d$ID<-factor(d$ID)
d$knee<-"R"
mice<-read_excel("mouse legend.xlsx", sheet = "mouse legend")
exclude<-c("11.2", "11.4")

#make average of different observers
d$femur<-(d$Ffemurm+d$Sfemurm)/2
d$tibia<-(d$Ftibiam+d$Stibiam)/2
#make francescos summed score
d$fsum<-d$Ffemurm+d$Ftibiam


#select columns
d.select<-d[,c(1,2,4,5,18)]
#add cage and treatment
d.select.2<-merge(d.select, mice, by.x = 2, by.y = 1)

#long format
d1<-melt(d.select.2, id.vars = c("knee", "ID", "treatment", "cage"), )
#making average per mouse

d2<-ddply(d1, c("ID","variable", "treatment", "cage"), summarise,
          N=length(ID),
          oarsi.mean=mean(value),
          oarsi.median=median(value),
          oarsi.max=max(value),
          sd<-sd(value))
#is there any cage effect?
boxplot(data=d2, oarsi.median~cage, ylab="median OARSI score")
boxplot(data=d2, oarsi.max~cage, ylab="Max OARSI")

#select treatment
gcp2.var<-c("GFP", "GCP2", "3X")
gcp2<-d2[d2$treatment%in% gcp2.var,]

gcp2$treatment<-factor(gcp2$treatment, levels = c("GFP", "GCP2", "3X"))

####graphs and stats####

ymax<-max(gcp2$oarsi.median)

kruskal.test(data=gcp2[gcp2$variable=="Ffemurm",], oarsi.median~treatment)
dunnTest(data=gcp2[gcp2$variable=="Ffemurm",], oarsi.median~treatment, method="bh")

kruskal.test(data=gcp2[gcp2$variable=="Ftibiam",], oarsi.median~treatment)
dunnTest(data=gcp2[gcp2$variable=="Ftibiam",], oarsi.median~treatment, method="bh")

kruskal.test(data=gcp2[gcp2$variable=="fsum",], oarsi.median~treatment)
dunnTest(data=gcp2[gcp2$variable=="fsum",], oarsi.median~treatment, method="bh")


ggplot(gcp2[which(!gcp2$ID%in%exclude),], aes(x=variable, y=oarsi.median, colour=treatment))+
  geom_boxplot(outlier.shape = NA, size=0.5, position=position_dodge(width=0.9))+
  geom_point(size=1, position=position_jitterdodge(dodge.width=1, jitter.width = 0.2))+
  annotate("segment", 
           x=c(1.05, 0.75, 2.75), 
           xend=c(1.25, 1.25, 3.25), 
           y=c(ymax*.5, ymax*.56, ymax), 
           yend = c(ymax*.5, ymax*.56, ymax))+
  annotate("text", 
           x=c(1.14, 1, 3), 
           y=c(.53*ymax, ymax*.59, ymax*1.03), 
           label=c("p=0.044", "p=0.020", "p=0.011"), size=3)+
  #ggtitle("Incapacitance 5 days after injury")+
  scale_x_discrete(limits=c("Ffemurm", "Ftibiam", "fsum"), labels=c("Femur","Tibia","Summed\nscore"))+
  scale_colour_discrete(name="Treatment", breaks=c("GFP", "GCP2", "3X"), labels=c("GFP", "GCP-2", "GCP-2-T")) +
  ylab("Median OARSI score")+
  xlab("")+
  theme_classic()

ggsave("5e.png", width = 4, height = 3)

#max

ymax<-max(gcp2$oarsi.max)

kruskal.test(data=gcp2[gcp2$variable=="Ffemurm",], oarsi.max~treatment)
dunnTest(data=gcp2[gcp2$variable=="Ffemurm",], oarsi.max~treatment, method="bh")

kruskal.test(data=gcp2[gcp2$variable=="Ftibiam",], oarsi.max~treatment)
dunnTest(data=gcp2[gcp2$variable=="Ftibiam",], oarsi.max~treatment, method="bh")

kruskal.test(data=gcp2[gcp2$variable=="fsum",], oarsi.max~treatment)
dunnTest(data=gcp2[gcp2$variable=="fsum",], oarsi.max~treatment, method="bh")


ggplot(gcp2[which(!gcp2$ID%in%exclude),], aes(x=variable, y=oarsi.max, colour=treatment))+
  geom_boxplot(outlier.shape = NA, size=0.5, position=position_dodge(width=0.9))+
  geom_point(size=1, position=position_jitterdodge(dodge.width=1, jitter.width = 0.2))+
  annotate("segment", 
           x=c(1.75, 2.75), 
           xend=c(2.25, 3.25), 
           y=c(ymax*.7, ymax*1.01), 
           yend = c(ymax*.7, ymax*1.01))+
  annotate("text", 
           x=c(2,3), 
           y=c(.73*ymax, ymax*1.03), 
           label=c("p=0.024", "p=0.047"), size=2)+
  scale_x_discrete(limits=c("Ffemurm", "Ftibiam", "fsum"), labels=c("Femur","Tibia","Summed\nscore"))+
  scale_colour_discrete(name="Treatment", breaks=c("GFP", "GCP2", "3X"), labels=c("GFP", "GCP2", "GCP2-M")) +
  ylab("Maximum OARSI score")+
  xlab("")+
  theme_classic()

#ggsave("output/oarsi_max.png", width = 4, height = 3)


####correlation with pain#####
gcp2.summed<-gcp2[gcp2$variable=="fsum",]
pain_final <- read_excel("pain final.xlsx")
pain.last<-pain_final[pain_final$Test.Day==10,]

library(DescTools)
auc.pain<-ddply(pain_final, c("Mouse", "Treatment"), 
                      summarise,  
                      auc.pain=AUC(Test.Day, dpain))
pain.oarsi<-merge(gcp2[,c(1,3,7,8)], pain.last[,c(4,10)], by.x = 1, by.y=1)
pain.oarsi<-merge(pain.oarsi, auc.pain, by.x = 1, by.y = 1)

fit<-lm(pain.oarsi$auc.pain~pain.oarsi$dpain)
summary(fit)
ymax<-max(pain.oarsi$auc.pain)
xmin<-min(pain.oarsi$dpain)

ggplot(pain.oarsi, aes(y=dpain, x=auc.pain, colour=treatment))+
  geom_point(size=2)+theme_bw() + 
  geom_smooth(method = "lm", formula = y ~ x, se = TRUE, color = "red") + 
  geom_point()+
  annotate("text", x=470, y=56, label="p<0.0001")+
  scale_colour_discrete(name="Condition", breaks=c("Control", "A"), labels=c("Control", "Molecule A")) +
  xlab("AUC pain")+
  ylab("Pain on last test")+
  theme_classic()+
  ggtitle("")


fit<-lm(data=pain.oarsi, dpain~oarsi.median)
summary(fit)
ggplot(pain.oarsi, aes(y=dpain, x=oarsi.median, colour=treatment))+
  geom_point(size=2)+theme_bw() + 
  geom_smooth(method = "lm", formula = y ~ x, se = TRUE, color = "red") + 
  geom_point()+
  #annotate("text", x=470, y=56, label="p<0.0001")+
  scale_colour_discrete(name="Condition", breaks=c("Control", "A"), labels=c("Control", "Molecule A")) +
  xlab("OARSI.median")+
  ylab("Pain on last test")+
  theme_classic()+
  ggtitle("")


fit<-lm(data=pain.oarsi, dpain~oarsi.max)
summary(fit)
ggplot(pain.oarsi, aes(y=dpain, x=oarsi.max, colour=treatment))+
  geom_point(size=2)+theme_bw() + 
  geom_smooth(method = "lm", formula = y ~ x, se = TRUE, color = "red") + 
  geom_point()+
  #annotate("text", x=470, y=56, label="p<0.0001")+
  scale_colour_discrete(name="Condition", breaks=c("Control", "A"), labels=c("Control", "Molecule A")) +
  xlab("OARSI.max")+
  ylab("Pain on last test")+
  theme_classic()+
  ggtitle("")


fit<-lm(data=pain.oarsi, auc.pain~oarsi.median)
summary(fit)
ggplot(pain.oarsi, aes(y=auc.pain, x=oarsi.median, colour=treatment))+
  geom_point(size=2)+theme_bw() + 
  geom_smooth(method = "lm", formula = y ~ x, se = TRUE, color = "red") + 
  geom_point()+
  #annotate("text", x=470, y=56, label="p<0.0001")+
  scale_colour_discrete(name="Condition", breaks=c("Control", "A"), labels=c("Control", "Molecule A")) +
  xlab("OARSI.median")+
  ylab("auc.Pain")+
  theme_classic()+
  ggtitle("")


fit<-lm(data=pain.oarsi, auc.pain~oarsi.max)
summary(fit)
ggplot(pain.oarsi, aes(y=auc.pain, x=oarsi.max, colour=treatment))+
  geom_point(size=2)+theme_bw() + 
  geom_smooth(method = "lm", formula = y ~ x, se = TRUE, color = "red") + 
  geom_point()+
  #annotate("text", x=470, y=56, label="p<0.0001")+
  scale_colour_discrete(name="Condition", breaks=c("Control", "A"), labels=c("Control", "Molecule A")) +
  xlab("OARSI.max")+
  ylab("AUC.Pain")+
  theme_classic()+
  ggtitle("")
