# Supplementary material for: Disease modification and symptom relief in osteoarthritis using a mutated GCP‐2/CXCL6 chemokine
Source: EMBO Mol Med. 2022 Dec 12;15(1):e16218. doi: 10.15252/emmm.202216218 (PMC9832835; doi:10.15252/emmm.202216218)
Supplement: Supplementary file 8 — Source Data for Figure 5 [file EMMM-15-e16218-s009.zip › F5/Scripts Fig5/5I osteophyte maturity.R]

# libraries ---------------------------------------------------------------
library(ggplot2)
library(emmeans)
library(Rmisc)
library(plyr)
# data --------------------------------------------------------------------
d<-("Mouse	section	Score	Size	Notes
1.1	9	1	1	
1.1	24	3	2	
1.1	41	3	2	
1.1	74	3	1	
1.1	122	3	1	
1.2	15	2	3	
1.2	31	2	3	
1.2	48	2	3	
1.2	65	2	2	
1.3	70	1	1	
1.3	89	1	1	
1.3	104	1	1	
1.3	119	1	2	
1.3	137	1	1	
1.3	151	1	2	
1.3	168	2	2	
1.3	184	3	2	
1.4	40	1	2	
1.4	56	2	2	
1.5	32	1	2	
1.5	63	2	2	
1.5	77	2	1	
1.5	97	1	2	yes
2.2	69	3	2	yes
2.2	100	1	2	
2.2	116	1	1	
2.2	131	2	2	yes
2.3	64			
2.3	16			
2.3	49			
2.3	81			
2.3	97			
2.3	111			
2.3	127			
2.4	53	2	2	
2.4	70	2	2	
2.4	86	2	2	
2.4	102	2	2	
2.4	118	2	2	
3.1	47	1	2	
3.1	64	1	2	
3.1	112	2	2	
3.1	127	2	2	
3.2	94	1	1	
3.2	111	1	1	
3.2	127	2	2	
3.2	143	1	1	
3.3	47	2	2	
3.3	64	2	2	
3.3	79	2	2	* Beautiful!
3.3	97	2	3	
3.3	112	2	2	
3.4	6	3	2	
3.4	20	3	2	
3.4	36	3	2	
3.4	68	3	2	
3.4	116	2	3	
3.5	31			
3.5	64			
3.5	80			
3.5	95			
3.6	19			
3.6	37			
3.6	53			
3.6	83			
3.6	100			
3.6	132			
4.1	2	1	2	
4.1	32	1	1	
4.1	48	2	2	
4.2	1	2	2	
4.2	16	2	2	
4.2	64	2	2	
4.2	47	2	2	
4.4	2			
4.4	33			
4.4	15			
4.5	31	2	2	
4.5	65	2	2	
4.5	80	2	2	
5.1	8	3	2	
5.1	32	2	2	
5.1	40	2	2	
5.2	32	2	2	
5.2	49	2	3	
5.2	64	2	2	
5.2	80	2	2	
5.2	96	2	2	
5.3	15	2	2	
5.3	32	2	2	
5.4	16	3	1	
5.4	32	3	1	
5.4	47	3	2	
5.4	65	1	2	
5.4	80	1	2	
5.4	97	1	2	
6.1	33	1	3	
6.1	48	1	2	
6.1	63	1	2	
6.1	96	1	2	
6.1	113	2	2	
6.2	15	3	2	
6.2	31	3	2	
6.2	49	3	3	
6.3	31	2	2	
6.4	33	3	2	
6.4	48	3	2	
1.6	31			
1.6	47			
1.6	80			
1.6	112			
1.6	129			
1.6	145			
2.6	99			
2.6	115			
2.6	148			
2.6	178			
3.5	2			
3.5	15			
3.5	31			
3.5	64			
3.5	80			
3.5	95			
4.6	47			
4.6	62			
4.6	79			
4.6	96			
5.5	66			
5.5	82			
5.5	97			
5.5	147			
5.5	163			
5.5	178			
6.5	48			
6.5	64			
6.5	82			
6.6	68			
6.6	132			
")
d<-read.table(textConnection(d), sep="\t",h=T)
d$Mouse<-factor(d$Mouse)


mice<-("mice	treatment
3.6	Control
4.4	Control
8.4	Control
12.5	Control
1.3	CXCL6
1.4	CXCL6
2.2	CXCL6
3.3	CXCL6
4.2	CXCL6
5.2	CXCL6
5.3	CXCL6
6.2	CXCL6
7.1	CXCL6
8.3	CXCL6
9.2	CXCL6
9.3	CXCL6
10.2	CXCL6
11.3	CXCL6
12.1	CXCL6
1.5	CXCL6-M
2.3	CXCL6-M
2.4	CXCL6-M
3.4	CXCL6-M
4.5	CXCL6-M
5.4	CXCL6-M
6.3	CXCL6-M
6.4	CXCL6-M
7.2	CXCL6-M
8.5	CXCL6-M
9.4	CXCL6-M
10.3	CXCL6-M
11.1	CXCL6-M
11.2	CXCL6-M
12.4	CXCL6-M
1.1	GFP
1.2	GFP
2.1	GFP
3.1	GFP
3.2	GFP
4.1	GFP
5.1	GFP
6.1	GFP
7.4	GFP
7.5	GFP
8.2	GFP
10.1	GFP
10.5	GFP
11.5	GFP
12.3	GFP
")


mice<-read.table(textConnection(mice), h=T, sep="\t")
exclude<-c("11.2", "11.4")
mice<-mice[!mice$mice%in% exclude,]

mice$mice<-factor(mice$mice)

d<-d[!is.na(d$Score),]

d<-ddply(d, c("Mouse"), summarise,
               size=mean(Size), maturity=mean(Score))
#adding treatment

for (i in d$Mouse) {
  d$Treatment[d$Mouse==i]<-mice$treatment[mice$mice==i]
}
attach(d)
d$Treatment[d$Treatment=="CXCL6"]<-"GCP-2"
d$Treatment[d$Treatment=="CXCL6-M"]<-"GCP-2-T"
detach(d)
d$Treatment<-factor(d$Treatment, levels = c("GFP", "GCP-2", "GCP-2-T" ))


# stats and graph -------------------------------------------------------------------
boxplot(data=d, maturity~Treatment, notch=T)
boxplot(data=d, size~Treatment, notch=T)

fit<-glm(data=d, maturity~Treatment)
summary(fit)

ggplot(d, aes(x=Treatment, y=maturity))+
  geom_boxplot(outlier.shape = NA)+
  geom_point(position = position_jitter(.2))+
  labs(x="", y="Osteophyte maturity\nscore")+
  theme(axis.text.x = element_text(angle = 45, hjust = 1))
ggsave("osteophyte maturity.png", h=2.2, w=1.5)

plot(data=d, scale(size)~scale(maturity))
