# Supplementary material for: Disease modification and symptom relief in osteoarthritis using a mutated GCP‐2/CXCL6 chemokine
Source: EMBO Mol Med. 2022 Dec 12;15(1):e16218. doi: 10.15252/emmm.202216218 (PMC9832835; doi:10.15252/emmm.202216218)
Supplement: Supplementary file 8 — Source Data for Figure 5 [file EMMM-15-e16218-s009.zip › F5/Scripts Fig5/Fig5B.R]

# Figure 5 - Exogenous GCP-2-T improves structural outcomes and pain in Osteoarthritis

# Fig5 B Weekly pain measurement by incapacitance, shown as the percentage of bodyweight loaded on the operated leg in GFP (n= 15) vs GCP-2 (n=14) and GFP vs GCP-2-T (n=15)

library(readxl)
d <- read_excel("Incapacitance calculations batch1 and 2 FINAL2.xlsx",     sheet = "Raw Data")
d<-d[!is.na(d$Pain),]

library(Rmisc)
d1<-summarySE(data=d, measurevar = "Pain", groupvars = c("Test.Day", "Cage", "Treatment", "Mouse"))

t0<-d1[d1$Test.Day==0,]
for (i in t0$Mouse) {
  d1$t0[d1$Mouse==i]<-t0$Pain[t0$Mouse==i]
}

d1$dpain<-(d1$Pain-d1$t0)+50

# exclude week 9 when pain measurements were taken by different people
d1<-d1[d1$Test.Day!=9,]
#eliminating untreated etc
genotypes<-c("GFP", "CXCL6", "CXCL6-M")
d1<-d1[d1$Treatment%in%genotypes,]


d1$Test.Day<-factor(d1$Test.Day)
d1$Treatment<-factor(d1$Treatment, levels = c("GFP", "CXCL6", "CXCL6-M"))
d1$Mouse<-factor(d1$Mouse)


d3 <- d1 

library(nlme)

#####splitting and using lme ###########

d4<-d3[d3$Test.Day%in%c(7,8,10)  &!d3$Mouse%in%c("11.2", "11.4"),]
d6<-d4[d4$Treatment!="CXCL6",]

fit.lme<-lme((Pain) ~ Test.Day * Treatment, 
             random = ~ Test.Day | Mouse, 
             data=d6)
plot(fit.lme)

summary(fit.lme)
aov.lme<-anova.lme(fit.lme)
aov.lme


coef(summary(fit.lme))

library(lsmeans)

lsmeans(fit.lme, list(pairwise ~ Treatment|Test.Day))
d3.1<-d3[!d3$Mouse%in%c("11.2", "11.4"),] #excluding mice killed earlier time point
d6.1<-summarySE(data=d3.1[d3.1$Treatment!="CXCL6",], groupvars = c("Test.Day", "Treatment"), measurevar = "Pain")

revalue(d6.1$Treatment, c("CXCL6-M" = "GCP-2-T")) -> d6.1$Treatment
library(ggplot2)
ggplot(d6.1, aes(x=Test.Day, y=Pain, group=Treatment, colour=Treatment))+
  geom_line()+
  geom_pointrange(aes(ymin=Pain-se, ymax=Pain+se), 
                  position = position_dodge(width = .3))+
  ylab("Percent weight\non operated limb")+
  xlab("Weeks after MLI")+
  annotate("text", x=c(2.5,2.5, 2.5, 6), y=c(48,48.2, 48.4, 50.2), label=c("p=0.0083", "(Week 7:10)", "Mixed-effects model", "*"), size=3)+
  theme_classic()+
  theme(legend.position="top")+
  scale_colour_manual(name="", 
                        breaks=c("GFP", "GCP-2-T"), 
                        labels=c("GFP", "GCP-2-T"),
                        values=c("#88CCEE", "#CC6677"))
ggsave("5B-1.png", width = 3, height = 3)       


d7<-d4[d4$Treatment!="CXCL6-M",]
fit.lme<-lme(Pain ~ Test.Day * Treatment, 
             random = ~ Test.Day | Mouse, 
             data=d7)
plot(fit.lme)

summary(fit.lme)
aov.lme<-anova.lme(fit.lme)
aov.lme


coef(summary(fit.lme))

library(lsmeans)

lsmeans(fit.lme, list(pairwise ~ Treatment|Test.Day))

d7.1<-summarySE(data=d3.1[d3.1$Treatment!="CXCL6-M",], groupvars = c("Test.Day", "Treatment"), measurevar = "Pain")

revalue(d7.1$Treatment, c("CXCL6" = "GCP-2")) -> d7.1$Treatment

ggplot(d7.1, aes(x=Test.Day, y=Pain, group=Treatment, colour=Treatment))+
  geom_line()+
  geom_pointrange(aes(ymin=Pain-se, ymax=Pain+se), 
                  position = position_dodge(width = .3))+
  ylab("Percent weight\non operated limb")+
  xlab("Weeks after MLI")+
  annotate("text", x=c(2.5,2.5, 2.5, 6), y=c(47.6,47.8, 48, 50.2), label=c("p=non significant", "(Week 7:10)", "Mixed-effects model", "*"), size=3)+
  theme_classic()+
  theme(legend.position="top")+
  scale_colour_manual(name="", 
                    breaks=c("GFP", "GCP-2"), 
                    labels=c("GFP", "GCP-2"),
                    values=c("#88CCEE", "#999933"))
  
ggsave("5b-2.png", width = 3, height = 3)  


library(plyr)
ddply(d7.1, .(Treatment), nrow) #count number of samples in each condition
