# Supplementary material for: Disease modification and symptom relief in osteoarthritis using a mutated GCP‐2/CXCL6 chemokine
Source: EMBO Mol Med. 2022 Dec 12;15(1):e16218. doi: 10.15252/emmm.202216218 (PMC9832835; doi:10.15252/emmm.202216218)
Supplement: Supplementary file 8 — Source Data for Figure 5 [file EMMM-15-e16218-s009.zip › F5/Scripts Fig5/Fig5C.R]

# Figure 5 - Exogenous GCP-2-T improves structural outcomes and pain in Osteoarthritis

# Fig5 C - 

library(readxl)
CX_incapacitance_measurements_ <- read_excel("Incapacitance calculations batch1 and 2 FINAL2.xlsx",     sheet = "Raw Data")

CX_incapacitance_measurements_ <- subset(CX_incapacitance_measurements_, CX_incapacitance_measurements_$Mouse != "8.4")
CX_incapacitance_measurements_ <- subset(CX_incapacitance_measurements_, CX_incapacitance_measurements_$Mouse != "5.1")
CX_incapacitance_measurements_ <- subset(CX_incapacitance_measurements_, CX_incapacitance_measurements_$Mouse != "5.2")
CX_incapacitance_measurements_ <- subset(CX_incapacitance_measurements_, CX_incapacitance_measurements_$Mouse != "12.3")
CX_incapacitance_measurements_ <- subset(CX_incapacitance_measurements_, CX_incapacitance_measurements_$Mouse != "11.2")
CX_incapacitance_measurements_ <- subset(CX_incapacitance_measurements_, CX_incapacitance_measurements_$Mouse != "11.4")

library(plyr)
db<-ddply(CX_incapacitance_measurements_, c("Mouse", "Treatment", "Test.Day"), summarise,  N=length(Pain), mean.Pain=mean(Pain))

revalue(db$Treatment, c("CXCL6" = "GCP-2")) -> db$Treatment
revalue(db$Treatment, c("CXCL6-M" = "GCP-2-T")) -> db$Treatment

db10 = subset(db, Test.Day %in% 10)
db10 = subset(db10, db10$Treatment != "WNT16")
db10 = subset(db10, db10$Treatment != "CONTROL")
#db10<- subset(db10, Mouse!=8.4 & Mouse!=5.1 & Mouse!=5.2 & Mouse!=11.2 & Mouse!=11.4) 
db10$Treatment <- factor(db10$Treatment, levels = c("GFP","GCP-2","GCP-2-T"))

ttest_GFP <- subset(db10, Treatment %in% "GFP")
t.test(ttest_GFP$mean.Pain, mu=50)

ttest_GCP2 <- subset(db10, Treatment %in% "GCP-2")
t.test(ttest_GCP2$mean.Pain, mu=50)

ttest_3X <- subset(db10, Treatment %in% "GCP-2-T")
t.test(ttest_3X$mean.Pain, mu=50)


library(ggplot2)
ggplot(db10, aes(x=Treatment, y= mean.Pain)) +
  geom_boxplot(outlier.shape = NA) + 
  geom_jitter(width = 0.2) + 
  theme(axis.text.x = element_text(angle = 45, hjust = 1)) +
  annotate("text", x=c(1, 2, 3), y=c(56, 56, 56), label=c("p = 0.004", "p = 0.03", "p = 0.76"), size=3)+
  ylab("bodyweight loaded on 
       operated leg at week 10 (%)")+
  xlab("")+
  scale_x_discrete(labels = c("GFP","GCP-2","GCP-2-T")) +
  geom_hline(yintercept=50, linetype="dashed", color = "red", size =1) +
  geom_vline(xintercept=c(1.5,2.5)) +
  ggtitle("")
ggsave("5c.png",h=3,w=3)
