# Supplementary material for: Disease modification and symptom relief in osteoarthritis using a mutated GCP‐2/CXCL6 chemokine
Source: EMBO Mol Med. 2022 Dec 12;15(1):e16218. doi: 10.15252/emmm.202216218 (PMC9832835; doi:10.15252/emmm.202216218)
Supplement: Supplementary file 8 — Source Data for Figure 5 [file EMMM-15-e16218-s009.zip › F5/Scripts Fig5/Fig5D.R]

# Figure 5 - Exogenous GCP-2-T improves structural outcomes and pain in Osteoarthritis

# Fig5 D -

library(readxl)
CX_incapacitance_measurements_ <- read_excel("Incapacitance calculations batch1 and 2 FINAL2.xlsx",     sheet = "Raw Data")

CX_incapacitance_measurements_ <- subset(CX_incapacitance_measurements_, CX_incapacitance_measurements_$Mouse != "8.4")
CX_incapacitance_measurements_ <- subset(CX_incapacitance_measurements_, CX_incapacitance_measurements_$Mouse != "5.1")
CX_incapacitance_measurements_ <- subset(CX_incapacitance_measurements_, CX_incapacitance_measurements_$Mouse != "5.2")
CX_incapacitance_measurements_ <- subset(CX_incapacitance_measurements_, CX_incapacitance_measurements_$Mouse != "12.3")
CX_incapacitance_measurements_ <- subset(CX_incapacitance_measurements_, CX_incapacitance_measurements_$Mouse != "11.2")
CX_incapacitance_measurements_ <- subset(CX_incapacitance_measurements_, CX_incapacitance_measurements_$Mouse != "11.4")

library(plyr)
db<-ddply(CX_incapacitance_measurements_, c("Mouse", "Treatment", "Test.Day"), summarise,  N=length(Pain), mean.Pain=mean(Pain))

revalue(db$Treatment, c("CXCL6" = "GCP-2")) -> db$Treatment
revalue(db$Treatment, c("CXCL6-M" = "GCP-2-T")) -> db$Treatment


library(DescTools)
db1<-db[which(db$Test.Day >6),]
db1<- subset(db1, Test.Day != 9)

db1<- subset(db1, Treatment != "CONTROL")
db1<- subset(db1, Treatment != "WNT16")

#AUC (area under curve) per mouse
auc.db<-ddply(db1, c("Mouse", "Treatment"), 
              summarise,  auc.pain=AUC(Test.Day, mean.Pain))

auc.db_GCP2<-data.frame(auc.db)
auc.db_GCP2$Treatment <- factor(auc.db_GCP2$Treatment, levels = c("GFP", "GCP-2", "GCP-2-T"))

fit<-aov(auc.pain~Treatment, data = auc.db_GCP2)
summary.aov(fit)
TukeyHSD(fit)

library(ggplot2)
ggplot(auc.db_GCP2, aes(Treatment, auc.pain)) +
  geom_boxplot(outlier.shape = NA) + 
  geom_jitter(width = 0.2) + 
  theme(axis.text.x = element_text(angle = 45, hjust = 1)) +
  annotate("segment", 
           x=c(1,1,2.1), 
           xend=c(1.9,3,3), 
           y=c(158,160, 158), 
           yend = c(158,160, 158))+
  annotate("text", 
           x=c(1.45, 2, 2.55), 
           y=c(159, 161, 159), 
           label=c("p = 0.31", "p = 0.038", "p = 0.53"), size=3)+
  ylab("AUC incapacitance")+
  xlab("")+
  scale_x_discrete(labels = c("GFP","GCP-2","GCP-2-T")) +
  ggtitle("") 
ggsave("5d.png",h=3,w=2)
