# Supplementary material for: Disease modification and symptom relief in osteoarthritis using a mutated GCP‐2/CXCL6 chemokine
Source: EMBO Mol Med. 2022 Dec 12;15(1):e16218. doi: 10.15252/emmm.202216218 (PMC9832835; doi:10.15252/emmm.202216218)
Supplement: Supplementary file 8 — Source Data for Figure 5 [file EMMM-15-e16218-s009.zip › F5/Scripts Fig5/Fig5G.R]

# Figure 5 - Exogenous GCP-2-T improves structural outcomes and pain in Osteoarthritis

# Fig5 G -


library(readxl)
ost_area <- read_excel("Osteophytes_sara.xlsx", sheet = "all")
ost_area$Mouse <- as.factor(ost_area$Mouse)
mouse_leg <- read_excel("mouse legend.xlsx", sheet = "mouse legend")
mouse_leg$Mouse <- factor(mouse_leg$mouse)

library(plyr)
db<-ddply(ost_area, c("Mouse"), summarise,  N=length(Area), mean.Area=mean(Area))

merge <- merge(db, mouse_leg, by.x="Mouse", by.y="mouse")
merge_GCP2 <- subset( merge, treatment != "CONTROL")
merge_GCP2 <- subset( merge_GCP2, treatment != "WNT16")
merge_GCP2$treatment <- factor(merge_GCP2$treatment, levels = c("GFP","GCP2","3X") )

fit<-aov(mean.Area~treatment,data = merge_GCP2)
summary.aov(fit)
TukeyHSD(fit)

library(ggplot2)
ggplot(merge_GCP2, aes(x=treatment, y= mean.Area)) +
  geom_boxplot(outlier.shape = NA) + 
  geom_jitter(width = 0.2, size=1) + 
  theme(axis.text.x = element_text(angle = 45, hjust = 1)) +
  annotate("segment", 
           x=c(1,1, 2.1), 
           xend=c(1.9,3, 3), 
           y=c(100000, 110000, 100000), 
           yend = c(100000, 110000, 100000))+
  annotate("text", 
           x=c(1.5, 2, 2.5), 
           y=c(105000, 115000, 105000), 
           label=c("p = 0.24", "p = 0.020", "p = 0.44"), size=3)+
  ylab("Osteophyte area (pixels)")+
  xlab("")+
  scale_x_discrete(labels= c("GFP","GCP-2","GCP-2-T"))

ggsave("5g.png", h=3,w=2.5)


library(plyr)
ddply(merge_GCP2, .(treatment), nrow) #count number of samples in each condition
