# Supplementary material for: Disease modification and symptom relief in osteoarthritis using a mutated GCP‐2/CXCL6 chemokine
Source: EMBO Mol Med. 2022 Dec 12;15(1):e16218. doi: 10.15252/emmm.202216218 (PMC9832835; doi:10.15252/emmm.202216218)
Supplement: Supplementary file 8 — Source Data for Figure 5 [file EMMM-15-e16218-s009.zip › F5/Scripts Fig5/GCP2 Knees scoring.xlsx]

## Sheet: OARSI
knee	ID	Slide	Ffemurm	Ftibiam	Sfemurm	Stibiam	Ffemurl	Sfemurl	Ftibial	Stibial	Notes	Exclude	Staining.batch	Imaging.batch	Osteophyte_maturity
R	1.1	24	2	2	2	2
R	1.1	41	2	1	2	2
R	1.1	56	2	2	2	2
R	1.1	74	0	2	0	2
R	1.1	122	2	2	2	2
R	1.2	31	0	0	1	0
R	1.2	48	3	6
R	1.2	65	2	2
R	1.3	56	1	1
R	1.3	70	1	1
R	1.3	89	1	2
R	1.3	119	2	1
R	1.3	137	2	2
R	1.3	151	2	2
R	1.3	168	3	3
R	1.3	184	2	3
R	1.4	40	0	3
R	1.4	56	1	0
R	1.4	48	1	1
R	1.5	32	2	2
R	1.5	47	0	0.5
R	1.5	63	0.5	0.5
R	1.5	97	0	0
R	1.6	47	0.5	2
R	1.6	80	2	2
R	1.6	95	2	2
R	1.6	112	0.5	0.5
R	2.2	69	2	2
R	2.2	100	2	2
R	2.2	116	4	4
R	2.2	131	2	2
R	2.4	53	1	1
R	2.4	70	0.5	0.5
R	2.4	86	0.5	0.5
R	2.4	102	1	1
R	2.4	118	1	1
R	2.6	99	1	1
R	2.6	115	1	1
R	2.6	130	2	3
R	2.6	148	1	3
R	2.6	168	1	3
R	2.6	178	3	3
R	3.1	64	0	0
R	3.1	78	2	2
R	3.1	96	2	2
R	3.1	112	3	3
R	3.1	127	2	1
R	3.2	94	4	2
R	3.2	111	2	3
R	3.2	127	2	3
R	3.2	143	2	2
R	3.2	159	3	4
R	3.3	47	0	1
R	3.3	64	1	2
R	3.3	79	2	2
R	3.3	97	2	2
R	3.3	112	2	0
R	3.4	6	0.5	2
R	3.4	20	0	3
R	3.4	52	0.5	0.5
R	3.4	68	2	3
R	3.4	83	2	2
R	3.4	99	0.5	3
R	3.5	31	2	4
R	3.5	64	2	3
R	3.5	80	3	3
R	3.5	95	4	3
R	3.6	19	1	2
R	3.6	37	1	3
R	3.6	53	2	2
R	3.6	68	2	3
R	3.6	100	2	3
R	3.6	132	3	3
R	4.1	2	0	3
R	4.1	32	5	0
R	4.1	48	4	2
	4.2	1	2	3
	4.2	16	0.5	2
	4.2	32	3	1
	4.2	47	0.5	3
	4.2	64	1	0
	4.2	79	4	2
	4.4	2	0	4
	4.4	15	2	5
	4.4	33	3	6
	4.5	18	2	0
	4.5	31	1	0
	4.5	48	0	0
	4.5	65	2	2
	4.5	80	2	3
	4.6	62	2	3
	4.6	79	2	3
	4.6	111	2	3
	5.1	16	3	1
	5.1	32	3	4
	5.1	40	3	5
	5.2	32	0	3
	5.2	49	4	4
	5.2	64	2	2
	5.2	80	4	4
	5.2	96	4	3
	5.3	15	3	4
	5.3	46	2	2							possible artefact
	5.4	32	1	2
	5.4	47	1	2
	5.4	65	2	3
	5.4	80	1	3
	5.4	97	3	3
	5.4	113	1	2
	5.5	82	0	1
	5.5	97	2	0.5
	5.5	147	3	2
	5.5	163	4	2
	6.1	48	4	4
	6.1	63	4	5
	6.1	96	4	4
	6.1	113	4	5
	6.2	1	4	4
	6.2	15	5	4
	6.2	31	4	3
	6.3	17	3	3
	6.3	31	3	3
	6.3	50	4	3
	6.4	33	0	0							bad orientation and cut
	6.4	48	1	1							possible artefact
	6.5	48	1	1
	6.5	64	1	2
	6.5	31	1	2
	6.6	116									artefact
	6.6	132									too late
	6.6	147									too late
	11.2	43	0	0
	11.2	56	0	0
	11.2	91	2	0
	11.2	106	2	1
	11.4	15	1	1
	11.4	32	1	1
	11.4	47	0	1
	11.4	64	0	0
	11.4	80	2	2

## Sheet: mice
mice	treatment
3.6	Control
4.4	Control
8.4	Control
12.5	Control
1.3	CXCL6
1.4	CXCL6
2.2	CXCL6
3.3	CXCL6
4.2	CXCL6
5.2	CXCL6
5.3	CXCL6
6.2	CXCL6
7.1	CXCL6
8.3	CXCL6
9.2	CXCL6
9.3	CXCL6
10.2	CXCL6
11.3	CXCL6
12.1	CXCL6
1.5	CXCL6-M
2.3	CXCL6-M
2.4	CXCL6-M
3.4	CXCL6-M
4.5	CXCL6-M
5.4	CXCL6-M
6.3	CXCL6-M
6.4	CXCL6-M
7.2	CXCL6-M
8.5	CXCL6-M
9.4	CXCL6-M
10.3	CXCL6-M
11.1	CXCL6-M
11.2	CXCL6-M
12.4	CXCL6-M
1.1	GFP
1.2	GFP
2.1	GFP
3.1	GFP
3.2	GFP
4.1	GFP
5.1	GFP
6.1	GFP
7.4	GFP
7.5	GFP
8.2	GFP
10.1	GFP
10.5	GFP
11.5	GFP
12.3	GFP
