# Supplementary material for: Disease modification and symptom relief in osteoarthritis using a mutated GCP‐2/CXCL6 chemokine
Source: EMBO Mol Med. 2022 Dec 12;15(1):e16218. doi: 10.15252/emmm.202216218 (PMC9832835; doi:10.15252/emmm.202216218)
Supplement: Supplementary file 8 — Source Data for Figure 5 [file EMMM-15-e16218-s009.zip › F5/Scripts Fig5/GCP2 Osteophytes_A-S.xlsx]

## Sheet: all
Mouse	section	Score	Size	Notes
1.1	9	1	1
1.1	24	3	2
1.1	41	3	2
1.1	74	3	1
1.1	122	3	1
1.2	15	2	3
1.2	31	2	3
1.2	48	2	3
1.2	65	2	2
1.3	70	1	1
1.3	89	1	1
1.3	104	1	1
1.3	119	1	2
1.3	137	1	1
1.3	151	1	2
1.3	168	2	2
1.3	184	3	2
1.4	40	1	2
1.4	56	2	2
1.5	32	1	2
1.5	63	2	2
1.5	77	2	1
1.5	97	1	2	yes
2.2	69	3	2	yes
2.2	100	1	2
2.2	116	1	1
2.2	131	2	2	yes
2.3	64
2.3	16
2.3	49
2.3	81
2.3	97
2.3	111
2.3	127
2.4	53	2	2
2.4	70	2	2
2.4	86	2	2
2.4	102	2	2
2.4	118	2	2
3.1	47	1	2
3.1	64	1	2
3.1	112	2	2
3.1	127	2	2
3.2	94	1	1
3.2	111	1	1
3.2	127	2	2
3.2	143	1	1
3.3	47	2	2
3.3	64	2	2
3.3	79	2	2	* Beautiful!
3.3	97	2	3
3.3	112	2	2
3.4	6	3	2
3.4	20	3	2
3.4	36	3	2
3.4	68	3	2
3.4	116	2	3
3.5	31
3.5	64
3.5	80
3.5	95
3.6	19
3.6	37
3.6	53
3.6	83
3.6	100
3.6	132
4.1	2	1	2
4.1	32	1	1
4.1	48	2	2
4.2	1	2	2
4.2	16	2	2
4.2	64	2	2
4.2	47	2	2
4.4	2
4.4	33
4.4	15
4.5	31	2	2
4.5	65	2	2
4.5	80	2	2
5.1	8	3	2
5.1	32	2	2
5.1	40	2	2
5.2	32	2	2
5.2	49	2	3
5.2	64	2	2
5.2	80	2	2
5.2	96	2	2
5.3	15	2	2
5.3	32	2	2
5.4	16	3	1
5.4	32	3	1
5.4	47	3	2
5.4	65	1	2
5.4	80	1	2
5.4	97	1	2
6.1	33	1	3
6.1	48	1	2
6.1	63	1	2
6.1	96	1	2
6.1	113	2	2
6.2	15	3	2
6.2	31	3	2
6.2	49	3	3
6.3	31	2	2
6.4	33	3	2
6.4	48	3	2
1.6	31
1.6	47
1.6	80
1.6	112
1.6	129
1.6	145
2.6	99
2.6	115
2.6	148
2.6	178
3.5	2
3.5	15
3.5	31
3.5	64
3.5	80
3.5	95
4.6	47
4.6	62
4.6	79
4.6	96
5.5	66
5.5	82
5.5	97
5.5	147
5.5	163
5.5	178
6.5	48
6.5	64
6.5	82
6.6	68
6.6	132
