# Supplementary material for: Disease modification and symptom relief in osteoarthritis using a mutated GCP‐2/CXCL6 chemokine
Source: EMBO Mol Med. 2022 Dec 12;15(1):e16218. doi: 10.15252/emmm.202216218 (PMC9832835; doi:10.15252/emmm.202216218)
Supplement: Supplementary file 8 — Source Data for Figure 5 [file EMMM-15-e16218-s009.zip › F5/Scripts Fig5/Incapacitance calculations batch1 and 2 FINAL2.xlsx]

## Sheet: Raw Data
Test.Day	Cage	Treatment	Mouse	left	right	Pain	Notes	Column1
0	1	GFP	1.1	7.59	8.9	53.9721
0	1	GFP	1.1	6.96	6.34	47.6692
0	1	GFP	1.1	7.48	7.8	51.0471
0	1	GFP	1.1	8.33	7.87	48.5802
0	1	GFP	1.1	7.44	7.1	48.8308
0	1	GFP	1.1	7.4	6.52	46.8391
0	1	GFP	1.1	7.67	7.28	48.6957
0	1	GFP	1.1	7.83	6.14	43.9513
0	1	GFP	1.1	7.3	6.77	48.1166
0	1	GFP	1.2	6.24	6.94	52.6555
0	1	GFP	1.2	8.03	7.03	46.6799
0	1	GFP	1.2	6.77	7.88	53.7884
0	1	GFP	1.2	4.87	5.7	53.9262
0	1	GFP	1.2	6.48	5.96	47.91
0	1	GFP	1.2	7.41	5.95	44.5359
0	1	GFP	1.2	6.08	6.88	53.0864
0	1	GFP	1.2	4.92	6.56	57.1429
0	1	CXCL6	1.3	6.08	8.02	56.8794
0	1	CXCL6	1.3	8.29	8.28	49.9698
0	1	CXCL6	1.3	7.46	6.87	47.9414
0	1	CXCL6	1.3	7.4	7.04	48.7535
0	1	CXCL6	1.3	7.05	9.17	56.5351
0	1	CXCL6	1.3	5.28	6.74	56.0732
0	1	CXCL6	1.3	6.13	7.08	53.5958
0	1	CXCL6	1.3	6.06	7.2	54.2986
0	1	CXCL6	1.4	5.7	8.3	59.2857
0	1	CXCL6	1.4	6.02	8.15	57.5159
0	1	CXCL6	1.4	7.76	6.65	46.1485
0	1	CXCL6	1.4	7.68	6.12	44.3478
0	1	CXCL6	1.4	5.59	6.97	55.4936
0	1	CXCL6	1.4	7.81	5.51	41.3664
0	1	CXCL6	1.4	6.04	6.87	53.2146
0	1	CXCL6-M	1.5	4.69	5.74	55.0336
0	1	CXCL6-M	1.5	5.18	5.38	50.947
0	1	CXCL6-M	1.5	5.23	5.35	50.5671
0	1	CXCL6-M	1.5	5.19	5.78	52.6892
0	1	CXCL6-M	1.5	5.65	6.59	53.8399
0	1	CXCL6-M	1.5	5.61	6.34	53.0544
0	1	CXCL6-M	1.5	4.74	5.57	54.0252
0	1	WNT16	1.6	5.91	6.48	52.3002
0	1	WNT16	1.6	5.74	6.24	52.0868
0	1	WNT16	1.6	5.24	6.94	56.9787
0	1	WNT16	1.6	8.85	7.42	45.6054
0	1	WNT16	1.6	5.11	6.87	57.3456
0	1	WNT16	1.6	6.35	5.35	45.7265
0	1	WNT16	1.6	6.55	6.22	48.7079
0	1	WNT16	1.6	6.96	7.61	52.2306
0	1	WNT16	1.6	7.6	7.39	49.2995
0	1	WNT16	1.6	7.18	6.61	47.9333
0	2	GFP	2.1	8.96	8.09	47.4487
0	2	GFP	2.1	8.45	7.48	46.9554
0	2	GFP	2.1	6.29	8	55.9832
0	2	GFP	2.1	6.66	7.15	51.7741
0	2	GFP	2.1	7.06	6.93	49.5354
0	2	GFP	2.1	7.67	6.31	45.1359
0	2	CXCL6	2.2	8.59	6.32	42.3877
0	2	CXCL6	2.2	9.14	7.89	46.33
0	2	CXCL6	2.2	4.95	5.29	51.6602
0	2	CXCL6	2.2	5.82	6.02	50.8446
0	2	CXCL6	2.2	6.9	8.21	54.3349
0	2	CXCL6	2.2	7	5.51	44.0448
0	2	CXCL6	2.2	7.95	6.87	46.3563
0	2	CXCL6	2.2	7.82	7.11	47.6222
0	2	CXCL6	2.2	8.26	6.8	45.1527
0	2	CXCL6-M	2.3	8.7	7.29	45.591
0	2	CXCL6-M	2.3	7.82	7.91	50.2861
0	2	CXCL6-M	2.3	7.28	7.08	49.3036
0	2	CXCL6-M	2.3	7	7.2	50.7042
0	2	CXCL6-M	2.3	7.21	6.43	47.1408
0	2	CXCL6-M	2.3	6.76	6.53	49.1347
0	2	CXCL6-M	2.3	6.27	7.72	55.1823
0	2	CXCL6-M	2.3	6.31	7.52	54.3745
0	2	CXCL6-M	2.3	7.18	7.6	51.4208
0	2	CXCL6-M	2.4	7.57	8.4	52.5986
0	2	CXCL6-M	2.4	8.37	7.08	45.8252
0	2	CXCL6-M	2.4	8.81	7.1	44.626
0	2	CXCL6-M	2.4	7.25	6.44	47.0416
0	2	CXCL6-M	2.4	5.94	4.4	42.5532
0	2	CXCL6-M	2.4	5.71	7.77	57.6409
0	2	CXCL6-M	2.4	8.47	7.09	45.5656
0	2	CXCL6-M	2.4	8.56	7.37	46.2649
0	2	CXCL6-M	2.4	8.06	6.88	46.0509
0	2	WNT16	2.5	6.17	6.17	50
0	2	WNT16	2.5	6.97	5.59	44.5064
0	2	WNT16	2.5	5.11	6.67	56.6214
0	2	WNT16	2.5	5.93	6.3	51.5127
0	2	WNT16	2.5	7.32	7.36	50.1362
0	2	WNT16	2.5	7.93	7	46.8855
0	2	WNT16	2.6	7.38	8	52.0156
0	2	WNT16	2.6	6.68	6.84	50.5917
0	2	WNT16	2.6	5.29	6.28	54.2783
0	2	WNT16	2.6	6.86	7.9	53.523
0	2	WNT16	2.6	8	6.89	46.2727
0	2	WNT16	2.6	7.54	7.43	49.6326
0	2	WNT16	2.6	6.7	7.95	54.2662
0	2	WNT16	2.6	6.88	7.7	52.8121
0	2	WNT16	2.6	7.03	7.97	53.1333
0	2	WNT16	2.6	6.25	7.24	53.6694
0	2	WNT16	2.6	7.62	6.61	46.4512
0	3	GFP	3.1	6.47	8.71	57.3781
0	3	GFP	3.1	7.01	6.54	48.2657
0	3	GFP	3.1	6.81	7.72	53.1315
0	3	GFP	3.1	8.3	7.24	46.5894
0	3	GFP	3.1	6.51	8.09	55.411
0	3	GFP	3.1	7.31	6.89	48.5211
0	3	GFP	3.1	7.59	7.87	50.9056
0	3	GFP	3.1	8.17	7.81	48.8736
0	3	GFP	3.1	7.97	8.04	50.2186
0	3	GFP	3.2	8.51	7.2	45.8307
0	3	GFP	3.2	6.73	6.82	50.3321
0	3	GFP	3.2	7.33	5.69	43.702
0	3	GFP	3.2	6.13	7.07	53.5606
0	3	GFP	3.2	7.27	6.85	48.5127
0	3	GFP	3.2	6.8	7.1	51.0791
0	3	GFP	3.2	7.83	6.57	45.625
0	3	GFP	3.2	8.75	7.51	46.187
0	3	CXCL6	3.3	5.4	5.37	49.8607
0	3	CXCL6	3.3	4	5.17	56.3795
0	3	CXCL6	3.3	4.39	6.58	59.9818
0	3	CXCL6	3.3	5.22	5.75	52.4157
0	3	CXCL6	3.3	6.99	4.53	39.3229
0	3	CXCL6	3.3	4.71	5.99	55.9813
0	3	CXCL6	3.3	4.84	5.69	54.0361
0	3	CXCL6	3.3	5.55	5.32	48.942
0	3	CXCL6	3.3	4.77	5.55	53.7791
0	3	CXCL6	3.3	6.5	4.83	42.6302
0	3	CXCL6-M	3.4	7.29	6.46	46.9818
0	3	CXCL6-M	3.4	6.69	6.1	47.6935
0	3	CXCL6-M	3.4	6.12	5.84	48.8294
0	3	CXCL6-M	3.4	4.41	3.1	41.2783
0	3	CXCL6-M	3.4	5.99	7.22	54.6556
0	3	CXCL6-M	3.4	6.78	6.94	50.5831
0	3	CXCL6-M	3.4	9.08	8.81	49.2454
0	3	WNT16	3.5	8.05	6.19	43.4691
0	3	WNT16	3.5	6.76	6.47	48.904
0	3	WNT16	3.5	6.06	8.91	59.519
0	3	WNT16	3.5	6.04	6.91	53.3591
0	3	WNT16	3.5	6.05	6.4	51.4056
0	3	WNT16	3.5	6.92	6.59	48.7787
0	3	WNT16	3.5	5.13	6.79	56.9631
0	3	WNT16	3.5	6.12	6.92	53.0675
0	3	WNT16	3.5	6.12	6.28	50.6452
0	3	WNT16	3.5	5.72	6.38	52.7273
0	3	CONTROL	3.6	9.61	7.59	44.1279
0	3	CONTROL	3.6	7.78	8.81	53.1043
0	3	CONTROL	3.6	8.35	7.01	45.638
0	3	CONTROL	3.6	9.54	12.41	56.5376
0	3	CONTROL	3.6	7.26	6.9	48.7288
0	3	CONTROL	3.6	7.15	7.61	51.5583
0	3	CONTROL	3.6	7.7	6.27	44.8819
0	3	CONTROL	3.6	6.59	7.09	51.8275
0	4	GFP	4.1	7.19	4.65	39.2736
0	4	GFP	4.1	8.13	5.73	41.342
0	4	GFP	4.1	5.66	7.76	57.8241
0	4	GFP	4.1	5.69	6.83	54.5527
0	4	GFP	4.1	5.82	7.03	54.7082
0	4	GFP	4.1	5.69	7.34	56.3315
0	4	GFP	4.1	6.28	5.55	46.9146
0	4	GFP	4.1	6.45	6.16	48.8501
0	4	GFP	4.1	5.88	6.11	50.9591
0	4	GFP	4.1	6.07	7.09	53.8754
0	4	CXCL6	4.2	7.26	7.9	52.1108
0	4	CXCL6	4.2	6.34	8.32	56.7531
0	4	CXCL6	4.2	6.96	7.65	52.3614
0	4	CXCL6	4.2	7.03	6.2	46.8632
0	4	CXCL6	4.2	9.32	7.15	43.4123
0	4	CXCL6	4.2	6.88	8.87	56.3175
0	4	CXCL6	4.2	7.77	7.83	50.1923
0	4	CXCL6	4.2	6.8	7.06	50.938
0	4	CXCL6	4.2	7.63	5.39	41.3978
0	4	CONTROL	4.4	6.98	5.81	45.4261
0	4	CONTROL	4.4	5.71	7.87	57.9529
0	4	CONTROL	4.4	6.35	7.47	54.0521
0	4	CONTROL	4.4	5.92	5.89	49.873
0	4	CONTROL	4.4	6.52	7.2	52.4781
0	4	CONTROL	4.4	6.71	6.96	50.9144
0	4	CONTROL	4.4	7.17	6.1	45.9683
0	4	CONTROL	4.4	6.23	7.47	54.5255
0	4	CXCL6-M	4.5	6.68	6.59	49.6609
0	4	CXCL6-M	4.5	8.22	6.81	45.3094
0	4	CXCL6-M	4.5	5.83	7.86	57.4142
0	4	CXCL6-M	4.5	6.23	7.82	55.6584
0	4	CXCL6-M	4.5	8.32	6.66	44.4593
0	4	CXCL6-M	4.5	8.15	7.38	47.5209
0	4	CXCL6-M	4.5	8.58	7.53	46.7412
0	4	CXCL6-M	4.5	6.44	6.26	49.2913
0	4	CXCL6-M	4.5	7.82	5.15	39.707
0	4	WNT16	4.6	6.33	7.26	53.4216
0	4	WNT16	4.6	6.31	6.78	51.7953
0	4	WNT16	4.6	8.94	6.78	43.1298
0	4	WNT16	4.6	7.79	8.41	51.9136
0	4	WNT16	4.6	7.01	6.92	49.677
0	4	WNT16	4.6	7.37	6.22	45.7689
0	4	WNT16	4.6	7.75	6.14	44.2045
0	5	GFP	5.1	6.39	7.3	53.3236
0	5	GFP	5.1	7.23	6.85	48.6506
0	5	GFP	5.1	6.85	8.61	55.6921
0	5	GFP	5.1	6.9	6.5	48.5075
0	5	GFP	5.1	7.46	6.15	45.1874
0	5	GFP	5.1	6.8	7.15	51.2545
0	5	GFP	5.1	6.71	7.29	52.0714
0	5	CXCL6	5.2	5.2	6.28	54.7038
0	5	CXCL6	5.2	5.11	5.97	53.8809
0	5	CXCL6	5.2	6.36	5.63	46.9558
0	5	CXCL6	5.2	6.25	5.88	48.4749
0	5	CXCL6	5.2	6.27	5.38	46.1803
0	5	CXCL6	5.2	6.23	5.23	45.637
0	5	CXCL6	5.2	4.55	5.42	54.3631
0	5	CXCL6	5.2	5.21	4.59	46.8367
0	5	CXCL6	5.2	5.34	4.78	47.2332
0	5	CXCL6	5.2	5.73	5.36	48.3318
0	5	CXCL6	5.3	7.62	8.35	52.2855
0	5	CXCL6	5.3	7.79	7.68	49.6445
0	5	CXCL6	5.3	7.91	8.23	50.9913
0	5	CXCL6	5.3	6.6	7.69	53.8139
0	5	CXCL6	5.3	6.19	6.02	49.3038
0	5	CXCL6	5.3	8.94	6.12	40.6375
0	5	CXCL6	5.3	9.13	7.75	45.9123
0	5	CXCL6-M	5.4	8.11	9.38	53.6306
0	5	CXCL6-M	5.4	7.64	8.88	53.753
0	5	CXCL6-M	5.4	5.93	8.04	57.5519
0	5	CXCL6-M	5.4	8.82	5.6	38.835
0	5	CXCL6-M	5.4	8.06	5.5	40.5605
0	5	CXCL6-M	5.4	5.61	8.09	59.0511
0	5	CXCL6-M	5.4	6.35	7.98	55.6874
0	5	CXCL6-M	5.4	7.04	7.39	51.2128
0	5	CXCL6-M	5.4	6.25	7.11	53.2186
0	5	CXCL6-M	5.4	6.1	6.74	52.4922
0	5	CXCL6-M	5.4	6.75	7.68	53.2225
0	5	WNT16	5.5	6.83	7.53	52.4373
0	5	WNT16	5.5	6.04	7.1	54.0335
0	5	WNT16	5.5	5.62	7.15	55.9906
0	5	WNT16	5.5	6.35	5.01	44.1021
0	5	WNT16	5.5	5.95	5.28	47.0169
0	5	WNT16	5.5	5.22	5.72	52.2852
0	5	WNT16	5.5	5.37	7.07	56.8328
0	5	WNT16	5.5	6.87	5.01	42.1717
0	6	GFP	6.1	5.27	7.62	59.1156
0	6	GFP	6.1	7.78	7.59	49.3819
0	6	GFP	6.1	7.27	7.07	49.3026
0	6	GFP	6.1	7.27	6.77	48.2194
0	6	GFP	6.1	8.42	6.17	42.2892
0	6	GFP	6.1	8.3	7.2	46.4516
0	6	GFP	6.1	6.73	8.54	55.9267
0	6	GFP	6.1	7.16	7.99	52.7393
0	6	CXCL6	6.2	6.74	8.95	57.0427
0	6	CXCL6	6.2	7.96	7.29	47.8033
0	6	CXCL6	6.2	5.8	6.44	52.6144
0	6	CXCL6	6.2	8.39	5.06	37.6208
0	6	CXCL6	6.2	8.57	5.37	38.5222
0	6	CXCL6	6.2	5.43	9.16	62.7827
0	6	CXCL6	6.2	5.75	5.71	49.8255
0	6	CXCL6	6.2	6.01	5.6	48.2343
0	6	CXCL6	6.2	7.89	7.03	47.118
0	6	CXCL6	6.2	7.79	7.34	48.5129
0	6	CXCL6	6.2	6.1	6.45	51.3944
0	6	CXCL6-M	6.3	7.48	9.48	55.8962
0	6	CXCL6-M	6.3	9.32	7.35	44.0912
0	6	CXCL6-M	6.3	8.58	6.76	44.0678
0	6	CXCL6-M	6.3	9.55	8.74	47.7857
0	6	CXCL6-M	6.3	11.04	12.36	52.8205
0	6	CXCL6-M	6.3	8.1	9.81	54.7739
0	6	CXCL6-M	6.4	11.08	9.17	45.284
0	6	CXCL6-M	6.4	9.66	8.84	47.7838
0	6	CXCL6-M	6.4	7.57	6.5	46.1976
0	6	CXCL6-M	6.4	8.05	6.03	42.8267
0	6	CXCL6-M	6.4	7.53	7.06	48.3893
0	6	CXCL6-M	6.4	7.35	7.57	50.7373
0	6	CXCL6-M	6.4	5.78	6.22	51.8333
0	6	CXCL6-M	6.4	8.76	7.52	46.1916
0	6	CXCL6-M	6.4	8.87	7.86	46.9815
0	6	WNT16	6.5	8.33	8.15	49.4539
0	6	WNT16	6.5	6.28	8.79	58.3278
0	6	WNT16	6.5	7.68	7.7	50.065
0	6	WNT16	6.5	7.68	6.29	45.0251
0	6	WNT16	6.5	7.77	6.04	43.7364
0	6	WNT16	6.5	7.38	7.26	49.5902
0	6	WNT16	6.5	7	5.66	44.7077
0	6	WNT16	6.5	6.1	5.54	47.5945
0	6	WNT16	6.6	8.34	6.5	43.8005
0	6	WNT16	6.6	8.49	6.81	44.5098
0	6	WNT16	6.6	7.65	8.86	53.6644
0	6	WNT16	6.6	8.71	6.88	44.1309
0	6	WNT16	6.6	7.59	7.59	50
0	6	WNT16	6.6	7.01	8.83	55.7449
0	6	WNT16	6.6	6.78	7.5	52.521
4	1	CXCL6	1.3	12.75	12.88	50.2536
4	1	CXCL6	1.3	13.54	14.23	51.2423
4	1	CXCL6	1.3	13.1	12.93	49.6735
4	1	CXCL6	1.3	13.01	13.32	50.5887
4	1	CXCL6	1.3	12.5	12.43	49.8596
4	1	CXCL6	1.3	13.55	11.44	45.7783
4	1	CXCL6	1.3	12.83	10.9	45.9334
4	1	CXCL6	1.3	12.66	12.97	50.6048
4	1	CXCL6	1.3	13.4	13.56	50.2967
4	1	CXCL6	1.3	13.28	12.36	48.2059
4	1	CXCL6	1.4	11.27	9.91	46.7894
4	1	CXCL6	1.4	12.11	10.19	45.6951
4	1	CXCL6	1.4	11.15	10.74	49.0635
4	1	CXCL6	1.4	9.75	12.35	55.8824
4	1	CXCL6	1.4	10.3	10.31	50.0243
4	1	CXCL6	1.4	10.76	10.1	48.418
4	1	CXCL6	1.4	10.45	10.36	49.7838
4	1	CXCL6	1.4	10.98	10.04	47.764
4	1	CXCL6	1.4	10.55	10.71	50.3763
4	1	CXCL6	1.4	10.45	10.72	50.6377
4	1	WNT16	1.6	11.03	11.66	51.3883
4	1	WNT16	1.6	11.31	11.42	50.242
4	1	WNT16	1.6	11.87	10.94	47.9614
4	1	WNT16	1.6	12.88	10.61	45.1682
4	1	WNT16	1.6	9.38	11.37	54.7952
4	1	WNT16	1.6	12.72	12.98	50.5058
4	1	WNT16	1.6	10.05	12.42	55.2737
4	1	WNT16	1.6	11.48	9.36	44.9136
4	1	WNT16	1.6	12.45	10.22	45.0816
4	1	WNT16	1.6	10.75	10.19	48.6628
4	1	GFP	1.1	11.1	11.36	50.5788			*
4	1	GFP	1.2	9.85	10.51	51.6208			*
4	1	CXCL6-M	1.5	10.37	11.01	51.4967			*
4	2	CXCL6-M	2.3	13.132	12.1213	47.9989
4	2	CXCL6-M	2.3	13.1447	12.0158	47.7565
4	2	CXCL6-M	2.3	13.1575	11.9102	47.5122
4	2	CXCL6-M	2.3	13.1702	11.8046	47.2661
4	2	CXCL6-M	2.3	13.1829	11.699	47.0182
4	2	CXCL6-M	2.3	13.1956	11.5935	46.7684
4	2	CXCL6-M	2.3	13.2084	11.4879	46.5167
4	2	CXCL6-M	2.3	13.2211	11.3823	46.2631
4	2	CXCL6-M	2.3	13.2338	11.2767	46.0077
4	2	CXCL6-M	2.3	13.2465	11.1712	45.7502
4	2	CXCL6-M	2.4	10.224	10.5847	50.8666
4	2	CXCL6-M	2.4	10.1235	10.5922	51.1315
4	2	CXCL6-M	2.4	10.0229	10.5998	51.3987
4	2	CXCL6-M	2.4	9.92236	10.6074	51.6684
4	2	CXCL6-M	2.4	9.82182	10.615	51.9405
4	2	CXCL6-M	2.4	9.72127	10.6225	52.2151
4	2	CXCL6-M	2.4	9.62073	10.6301	52.4922
4	2	CXCL6-M	2.4	9.52018	10.6377	52.7719
4	2	CXCL6-M	2.4	9.41964	10.6453	53.0542
4	2	CXCL6-M	2.4	9.31909	10.6528	53.3391
4	2	GFP	2.1	11.3373	10.3673	47.7655
4	2	GFP	2.1	11.3274	10.231	47.4572
4	2	GFP	2.1	11.3175	10.0947	47.1448
4	2	GFP	2.1	11.3075	9.95842	46.828
4	2	GFP	2.1	11.2976	9.82212	46.5069
4	2	GFP	2.1	11.2876	9.68582	46.1813
4	2	GFP	2.1	11.2777	9.54952	45.8511
4	2	GFP	2.1	11.2678	9.41321	45.5163
4	2	GFP	2.1	11.2578	9.27691	45.1767
4	2	GFP	2.1	11.2479	9.14061	44.8322
4	2	CXCL6	2.2	12.54	13.07	51.0348
4	2	CXCL6	2.2	13.37	12.95	49.2021
4	2	CXCL6	2.2	13.01	13.23	50.4192
4	2	CXCL6	2.2	13.86	12.04	46.4865
4	2	CXCL6	2.2	13.28	13.08	49.6206
4	2	CXCL6	2.2	12.19	13.92	53.3129
4	2	CXCL6	2.2	13.15	13.84	51.2783
4	2	CXCL6	2.2	13.11	11.33	46.3584
4	2	CXCL6	2.2	11.43	13.47	54.0964
4	2	CXCL6	2.2	11.8	11.96	50.3367
4	2	WNT16	2.5	10.56	12.11	53.4186
4	2	WNT16	2.5	10	12.1	54.7511
4	2	WNT16	2.5	11.52	10.46	47.5887
4	2	WNT16	2.5	10.06	12.88	56.1465
4	2	WNT16	2.5	9.79	9.26	48.6089
4	2	WNT16	2.5	10.07	9.53	48.6224
4	2	WNT16	2.5	9.61	10.68	52.6368
4	2	WNT16	2.5	11.06	9.17	45.3287
4	2	WNT16	2.5	11.81	9.64	44.9417
4	2	WNT16	2.5	9.76	10.62	52.1099
4	2	WNT16	2.6	12.26	11.54	48.4874
4	2	WNT16	2.6	12.19	10.14	48.4874
4	2	WNT16	2.6	11.31	12.01	45.4098
4	2	WNT16	2.6	10.48	12.58	51.5009
4	2	WNT16	2.6	11.5	10.67	54.5533
4	2	WNT16	2.6	11.16	10.57	48.1281
4	2	WNT16	2.6	11.1	11.74	48.6424
4	2	WNT16	2.6	9.47	11.07	51.4011
4	2	WNT16	2.6	10.45	9.77	53.8948
4	2	WNT16	2.6	11.05	9.14	48.3185
4	3	CXCL6-M	3.4	11.01	13.53	45.2699
4	3	CXCL6-M	3.4	12.7	12.71	50.0197
4	3	CXCL6-M	3.4	11.46	12.66	52.4876
4	3	CXCL6-M	3.4	10.82	12.58	53.7607
4	3	CXCL6-M	3.4	11.52	10.47	47.6126
4	3	CXCL6-M	3.4	9.44	11.06	53.9512
4	3	CXCL6-M	3.4	11.75	10.47	47.1197
4	3	CXCL6-M	3.4	11.47	10	46.5766
4	3	CXCL6-M	3.4	9.49	10.85	53.3432
4	3	CXCL6-M	3.4	11.66	8.36	41.7582
4	3	GFP	3.1	12.3	10.1	45.0893
4	3	GFP	3.1	8.85	10.39	54.0021
4	3	GFP	3.1	13.35	13.15	49.6226
4	3	GFP	3.1	9.19	11.87	56.3628
4	3	GFP	3.1	11.67	8.96	43.4319
4	3	GFP	3.1	10.2	9.22	47.4768
4	3	GFP	3.1	10.16	8.37	45.17
4	3	GFP	3.1	9.88	11.25	53.2418
4	3	GFP	3.1	9.07	11.42	55.7345
4	3	GFP	3.1	10.85	10.31	48.724
4	3	GFP	3.2	10.27	9.98	49.284
4	3	GFP	3.2	9.02	10.52	53.8383
4	3	GFP	3.2	9.47	10.57	52.7445
4	3	GFP	3.2	9.32	11.33	54.8668
4	3	GFP	3.2	10.12	11.17	52.4659
4	3	GFP	3.2	10.74	10.25	48.8328
4	3	GFP	3.2	11	9.61	46.6279
4	3	GFP	3.2	8.98	10.59	54.1134
4	3	GFP	3.2	9.12	9.52	51.073
4	3	GFP	3.2	11.35	9.96	46.7386
4	3	CXCL6	3.3	7.49	7.11	48.6986
4	3	CXCL6	3.3	8.25	6.74	44.9633
4	3	CXCL6	3.3	7.85	7.78	49.7761
4	3	CXCL6	3.3	7.63	8.67	53.1902
4	3	CXCL6	3.3	7.31	9.14	55.5623
4	3	CXCL6	3.3	9.08	7.57	45.4655
4	3	CXCL6	3.3	7.4	7.77	51.2195
4	3	CXCL6	3.3	7.77	6.85	46.8536
4	3	CXCL6	3.3	7.75	8.43	52.1014
4	3	CXCL6	3.3	7.12	8.71	55.0221
4	3	CONTROL	3.6	12.27	11.43	48.2278
4	3	CONTROL	3.6	12.51	11.44	47.7662
4	3	CONTROL	3.6	13	12.06	48.1245
4	3	CONTROL	3.6	13.54	12.06	47.1094
4	3	CONTROL	3.6	11.05	11.4	50.7795
4	3	CONTROL	3.6	11.48	11.17	49.3157
4	3	CONTROL	3.6	10.64	10.51	49.6927
4	3	CONTROL	3.6	13.31	12.67	48.7683
4	3	CONTROL	3.6	11.4	11.24	49.6466
4	3	CONTROL	3.6	10.22	10.08	49.6552
4	3	WNT16	3.5	9.34	11.95	56.1296
4	3	WNT16	3.5	10.27	9.55	48.1837
4	3	WNT16	3.5	9.07	10.99	54.7856
4	3	WNT16	3.5	9.77	11.04	53.0514
4	3	WNT16	3.5	9.94	11.65	53.9602
4	3	WNT16	3.5	10.21	10.16	49.8773
4	3	WNT16	3.5	9.38	10.75	53.4029
4	3	WNT16	3.5	10.02	10.94	52.1947
4	3	WNT16	3.5	12.65	12.05	48.7854
4	3	WNT16	3.5	12.13	11.13	47.8504
4	4	CONTROL	4.4	10.17	10.1	49.8273
4	4	CONTROL	4.4	9.87	11.62	54.0717
4	4	CONTROL	4.4	9.31	10.74	53.5661
4	4	CONTROL	4.4	9.77	9.17	48.4161
4	4	CONTROL	4.4	9.28	11.49	55.3202
4	4	CONTROL	4.4	7.43	7.78	51.1506
4	4	CONTROL	4.4	9.08	10.85	54.4405
4	4	CONTROL	4.4	10.11	9.18	47.5894
4	4	CONTROL	4.4	8.75	9.83	52.9064
4	4	CONTROL	4.4	11.63	9.11	43.9248
4	4	GFP	4.1	10.33	9.76	48.5814
4	4	GFP	4.1	9.05	9.56	51.3702
4	4	GFP	4.1	9.81	7.85	44.4507
4	4	GFP	4.1	9.54	7.58	44.2757
4	4	GFP	4.1	9.13	11.14	54.9581
4	4	GFP	4.1	10.1	9.32	47.9918
4	4	GFP	4.1	8.36	10.26	55.102
4	4	GFP	4.1	10.81	9.81	47.5752
4	4	GFP	4.1	8.54	7.86	47.9268
4	4	GFP	4.1	9.46	7.15	43.0464
4	4	CXCL6	4.2	8.55	8.31	49.2883
4	4	CXCL6	4.2	10.24	8.99	46.7499
4	4	CXCL6	4.2	9.79	9.56	49.4057
4	4	CXCL6	4.2	9.78	10.08	50.7553
4	4	CXCL6	4.2	12.03	10.48	46.5571
4	4	CXCL6	4.2	11.96	10.09	45.7596
4	4	CXCL6	4.2	9.99	10.93	52.2467
4	4	CXCL6	4.2	8.29	10.99	57.0021
4	4	CXCL6	4.2	7.8	8.22	51.3109
4	4	CXCL6	4.2	8.96	9.55	51.5937
4	4	WNT16	4.6	8.6	10.86	55.8068
4	4	WNT16	4.6	9.68	8.75	47.4769
4	4	WNT16	4.6	10.42	9.39	47.4003
4	4	WNT16	4.6	10.21	12.5	55.0418
4	4	WNT16	4.6	8.75	9.8	52.8302
4	4	WNT16	4.6	8.39	9.06	51.9198
4	4	WNT16	4.6	9.19	8.99	49.4499
4	4	WNT16	4.6	8.51	8.63	50.3501
4	4	WNT16	4.6	7.5	8.74	53.8177
4	4	WNT16	4.6	7.4	7.52	50.4021
4	4	CXCL6-M	4.5	10.62	10.74	50.2809
4	4	CXCL6-M	4.5	10.89	11.38	51.1001
4	4	CXCL6-M	4.5	11.63	10.09	46.4549
4	4	CXCL6-M	4.5	10.09	9.55	48.6253
4	4	CXCL6-M	4.5	9.44	10.78	53.3136
4	4	CXCL6-M	4.5	11.18	9.51	45.9642
4	4	CXCL6-M	4.5	9.46	8.01	45.85
4	4	CXCL6-M	4.5	9.06	8.51	48.4348
4	4	CXCL6-M	4.5	10.18	11.01	51.9585
4	4	CXCL6-M	4.5	10.43	10.41	49.952
4	5	CXCL6	5.3	7.78	6.54	45.6704
4	5	CXCL6	5.3	7.97	6.95	46.5818
4	5	CXCL6	5.3	7.3	8.12	52.6589
4	5	CXCL6	5.3	7.49	9.57	56.0961
4	5	CXCL6	5.3	7.04	9.81	58.2196
4	5	CXCL6	5.3	8.25	10.36	55.669
4	5	CXCL6	5.3	8.87	9.31	51.2101
4	5	CXCL6	5.3	9.01	10.22	53.1461
4	5	CXCL6	5.3	9.37	10.53	52.9146
4	5	CXCL6	5.3	9.64	9.75	50.2837
4	5	CXCL6	5.3	8.42	9.7	53.532
4	5	CXCL6-M	5.4	10.3	12.47	54.765
4	5	CXCL6-M	5.4	11.99	9.59	44.4393
4	5	CXCL6-M	5.4	10.83	10.6	49.4634
4	5	CXCL6-M	5.4	12.77	11.52	47.4269
4	5	CXCL6-M	5.4	12.3	11.66	48.6644
4	5	CXCL6-M	5.4	10.06	12.12	54.6438
4	5	CXCL6-M	5.4	9.65	9.88	50.5888
4	5	CXCL6-M	5.4	9.98	9.37	48.4238
4	5	CXCL6-M	5.4	11.79	10	45.8926
4	5	CXCL6-M	5.4	10.11	10.9	51.8801
4	5	GFP	5.1	10.48	10.28	49.5183
4	5	GFP	5.1	9.03	11.55	56.1224
4	5	GFP	5.1	10.55	9.41	47.1443
4	5	GFP	5.1	12.94	9.52	42.3865
4	5	GFP	5.1	11.19	9.47	45.8374
4	5	GFP	5.1	9.8	9.94	50.3546
4	5	GFP	5.1	9.64	9.94	50.7661
4	5	GFP	5.1	9.89	8.17	45.2381
4	5	GFP	5.1	10.38	9.12	46.7692
4	5	GFP	5.1	8.31	10.36	55.4901
4	5	CXCL6	5.2	9.79	7.18	42.31
4	5	CXCL6	5.2	7.64	9.96	56.5909
4	5	CXCL6	5.2	10.66	9.71	47.6681
4	5	CXCL6	5.2	7.52	9.97	57.004
4	5	CXCL6	5.2	7.62	8.56	52.9048
4	5	CXCL6	5.2	8.77	9.3	51.4665
4	5	CXCL6	5.2	6.49	8.8	57.554
4	5	CXCL6	5.2	7.29	8.53	53.9191
4	5	CXCL6	5.2	8.35	9.81	54.0198
4	5	CXCL6	5.2	9.91	7.45	42.9147
4	5	WNT16	5.5	9.01	10.77	54.4489
4	5	WNT16	5.5	9.15	9.71	51.4846
4	5	WNT16	5.5	9.74	10.6	52.1141
4	5	WNT16	5.5	7.48	9.4	55.6872
4	5	WNT16	5.5	8.66	8.49	49.5044
4	5	WNT16	5.5	10.44	8.27	44.201
4	5	WNT16	5.5	9.38	10.66	53.1936
4	5	WNT16	5.5	9.37	11.32	54.7124
4	5	WNT16	5.5	9.77	10.36	51.4655
4	5	WNT16	5.5	8.93	10.53	54.111
4	5	WNT16	5.5	10.6	7.98	42.9494
4	6	CXCL6-M	6.3	12.77	10.28	44.5987
4	6	CXCL6-M	6.3	12.73	11.97	48.4615
4	6	CXCL6-M	6.3	14.04	13.34	48.7217
4	6	CXCL6-M	6.3	13.22	11.78	47.12
4	6	CXCL6-M	6.3	12.11	11.54	48.7949
4	6	CXCL6-M	6.3	11.97	10.64	47.0588
4	6	CXCL6-M	6.3	11.37	9.99	46.7697
4	6	CXCL6-M	6.3	10.44	11.92	53.3095
4	6	CXCL6-M	6.3	10.5	12.4	54.1485
4	6	CXCL6-M	6.3	10.2	10.8	51.4286
4	6	CXCL6-M	6.4	12.18	12.45	50.5481
4	6	CXCL6-M	6.4	13.6	12.61	48.1114
4	6	CXCL6-M	6.4	13.33	11.67	46.68
4	6	CXCL6-M	6.4	12.73	13.38	51.2447
4	6	CXCL6-M	6.4	11.93	12.71	51.5828
4	6	CXCL6-M	6.4	13.48	12.66	48.4315
4	6	CXCL6-M	6.4	12.5	13.28	51.5128
4	6	CXCL6-M	6.4	15.04	15.15	50.1822
4	6	CXCL6-M	6.4	13.61	13.5	49.7971
4	6	CXCL6-M	6.4	11.19	10.31	47.9535
4	6	GFP	6.1	10.4	12.54	54.6643
4	6	GFP	6.1	12.11	9.41	43.7268
4	6	GFP	6.1	9.51	11.44	54.6062
4	6	GFP	6.1	11.48	9.3	44.7546
4	6	GFP	6.1	10.91	9.55	46.6764
4	6	GFP	6.1	11.44	10.76	48.4685
4	6	GFP	6.1	10.8	12.65	53.9446
4	6	GFP	6.1	12.28	10.42	45.9031
4	6	GFP	6.1	11.27	10.87	49.0967
4	6	GFP	6.1	10.86	11.06	50.4562
4	6	CXCL6	6.2	11.04	13.97	55.8577
4	6	CXCL6	6.2	12.58	11.72	48.2305
4	6	CXCL6	6.2	12.46	11.96	48.9762
4	6	CXCL6	6.2	14.7	12.98	46.8931
4	6	CXCL6	6.2	11.68	12.56	51.8152
4	6	CXCL6	6.2	13.73	11.21	44.9479
4	6	CXCL6	6.2	10.7	12.79	54.4487
4	6	CXCL6	6.2	10.65	12.07	53.125
4	6	CXCL6	6.2	11.94	12.06	50.25
4	6	CXCL6	6.2	13.64	12.92	48.6446
4	6	WNT16	6.6	10.26	11.06	51.8762
4	6	WNT16	6.6	9.44	10.4	52.4194
4	6	WNT16	6.6	10.35	11.79	53.252
4	6	WNT16	6.6	10.33	10.39	50.1448
4	6	WNT16	6.6	10.33	9.34	47.4835
4	6	WNT16	6.6	10.5	9.27	46.8892
4	6	WNT16	6.6	11.1	11.07	49.9323
4	6	WNT16	6.6	9.82	9.45	49.04
4	6	WNT16	6.6	10.94	9.67	46.919
4	6	WNT16	6.6	10.12	10.13	50.0247
4	6	WNT16	6.5	11.83	10.17	46.2273
4	6	WNT16	6.5	10.58	10.82	50.5607
4	6	WNT16	6.5	11.14	10.12	47.6011
4	6	WNT16	6.5	10.83	10.71	49.7214
4	6	WNT16	6.5	10.07	11.79	53.9341
4	6	WNT16	6.5	9.7	11.79	54.8627
4	6	WNT16	6.5	11.77	12.21	50.9174
4	6	WNT16	6.5	10.98	9.28	45.8045
4	6	WNT16	6.5	11.18	9.59	46.1724
4	6	WNT16	6.5	10.99	9.74	46.985
5	1	CXCL6	1.3	13.01	13.84	51.5456
5	1	CXCL6	1.3	15.35	13.04	45.9317
5	1	CXCL6	1.3	13.78	11.11	44.6364
5	1	CXCL6	1.3	15.38	9.33	37.758
5	1	CXCL6	1.3	10.66	14.31	57.3088
5	1	CXCL6	1.3	9.25	11.38	55.1624
5	1	CXCL6	1.3	10.32	14.31	58.0999
5	1	CXCL6	1.3	8.99	13.2	59.4863
5	1	CXCL6	1.3	12.57	8.85	41.3165
5	1	CXCL6	1.3	13.41	8.38	38.458
5	1	CXCL6	1.3	9.34	12.95	58.0978
5	1	GFP	1.1	11.12	12.45	52.8214
5	1	GFP	1.1	13.42	12.23	47.6803
5	1	GFP	1.1	11.31	11.54	50.5033
5	1	GFP	1.1	11.85	11.9	50.1053
5	1	GFP	1.1	13.12	10.22	43.7875
5	1	GFP	1.1	11.8	12.75	51.9348
5	1	GFP	1.1	11.13	12.42	52.7389
5	1	GFP	1.1	9.78	11.34	53.6932
5	1	GFP	1.1	10.85	12.95	54.4118
5	1	GFP	1.1	11.07	11.23	50.3587
5	1	GFP	1.1	11.76	12.69	51.9018
5	1	GFP	1.2	12.82	12.97	50.2908
5	1	GFP	1.2	11.13	11.31	50.4011
5	1	GFP	1.2	9.5	11.93	55.6696
5	1	GFP	1.2	12.22	10.34	45.8333
5	1	GFP	1.2	10.32	9.95	49.0873
5	1	GFP	1.2	8.36	12.99	60.8431
5	1	GFP	1.2	10.62	11.86	52.758
5	1	GFP	1.2	12.15	10.4	46.1197
5	1	GFP	1.2	10.08	11.43	53.1381
5	1	GFP	1.2	9.42	12.16	56.3485
5	1	CXCL6	1.4	10.42	12.49	54.5177
5	1	CXCL6	1.4	11.5	12.43	51.9432
5	1	CXCL6	1.4	10.59	10.89	50.6983
5	1	CXCL6	1.4	12.58	10.81	46.2163
5	1	CXCL6	1.4	10.82	11.48	51.4798
5	1	CXCL6	1.4	10.13	11.2	52.5082
5	1	CXCL6	1.4	10.87	9.94	47.7655
5	1	CXCL6	1.4	11.59	9.99	46.2929
5	1	CXCL6	1.4	9.97	10.09	50.2991
5	1	CXCL6	1.4	11.26	10.99	49.3933
5	1	WNT16	1.6	11.39	11.67	50.6071
5	1	WNT16	1.6	10.8	11.98	52.59
5	1	WNT16	1.6	9.71	11.2	53.5629
5	1	WNT16	1.6	9.2	10.49	53.2758
5	1	WNT16	1.6	9.66	10.77	52.7166
5	1	WNT16	1.6	9.67	10.59	52.2705
5	1	WNT16	1.6	10.53	9.67	47.8713
5	1	WNT16	1.6	10.93	8.99	45.1305
5	1	WNT16	1.6	11.33	10.51	48.1227
5	1	WNT16	1.6	11.95	10.11	45.8296
5	1	CXCL6-M	1.5	11.53	11.68	50.3231
5	1	CXCL6-M	1.5	11.03	11.93	51.9599
5	1	CXCL6-M	1.5	10.64	11.69	52.3511
5	1	CXCL6-M	1.5	10.98	11.12	50.3167
5	1	CXCL6-M	1.5	11	12.99	54.1476
5	1	CXCL6-M	1.5	11.99	9.34	43.7881
5	1	CXCL6-M	1.5	10.34	12.79	55.2962
5	1	CXCL6-M	1.5	10.99	10.53	48.9312
5	1	CXCL6-M	1.5	12.12	9.15	43.0183
5	1	CXCL6-M	1.5	10.8	11.96	52.5483
5	2	CXCL6-M	2.3	10.92	12.09	52.5424
5	2	CXCL6-M	2.3	11.22	11.79	51.2386
5	2	CXCL6-M	2.3	10.83	12.12	52.8105
5	2	CXCL6-M	2.3	10.28	12.75	55.3626		*
5	2	CXCL6-M	2.3	10.39	10.5	50.2633
5	2	CXCL6-M	2.3	9.37	11.39	54.8651
5	2	CXCL6-M	2.3	10.17	10.57	50.9643
5	2	CXCL6-M	2.3	11.6	9.23	44.3111
5	2	CXCL6-M	2.3	10.67	11.09	50.9651
5	2	CXCL6-M	2.3	11.59	9.13	44.0637
5	2	CXCL6-M	2.4	9.95	10.41	51.1297
5	2	CXCL6-M	2.4	11.36	11	49.195
5	2	CXCL6-M	2.4	11.61	11.79	50.3846
5	2	CXCL6-M	2.4	10.51	9.88	48.4551
5	2	CXCL6-M	2.4	10.11	11.64	53.5172
5	2	CXCL6-M	2.4	11.42	10.96	48.9723
5	2	CXCL6-M	2.4	11.71	11.03	48.5048
5	2	CXCL6-M	2.4	8.74	11.74	57.3242
5	2	CXCL6-M	2.4	10.15	9.38	48.0287
5	2	CXCL6-M	2.4	12.13	12.07	49.876
5	2	GFP	2.1	13.02	11.42	46.7267
5	2	GFP	2.1	12.77	9.62	42.9656
5	2	GFP	2.1	14.25	11.82	45.3395
5	2	GFP	2.1	12.28	10.8	46.7938
5	2	GFP	2.1	11.84	13.05	52.4307
5	2	GFP	2.1	13.61	11.17	45.0767
5	2	GFP	2.1	11.87	12.05	50.3763
5	2	GFP	2.1	11.59	10.41	47.3182
5	2	GFP	2.1	12.58	12.14	49.11
5	2	GFP	2.1	10.4	12.21	54.0027
5	2	CXCL6	2.2	13.8	13.14	48.7751
5	2	CXCL6	2.2	14.39	13.71	48.79
5	2	CXCL6	2.2	15.13	15.93	51.2878
5	2	CXCL6	2.2	11.01	12.67	53.5051
5	2	CXCL6	2.2	12.9	12.53	49.2725
5	2	CXCL6	2.2	12.9	11.59	47.3254
5	2	CXCL6	2.2	12.1	13.16	52.0982
5	2	CXCL6	2.2	13.61	14.22	51.0959
5	2	CXCL6	2.2	13.69	10.78	44.0539
5	2	CXCL6	2.2	12.84	13.88	51.9461
5	2	WNT16	2.6	12.14	13.45	52.5596
5	2	WNT16	2.6	11.28	12.4	52.3649
5	2	WNT16	2.6	12.57	11.5	47.7773
5	2	WNT16	2.6	10.56	11.36	51.8248
5	2	WNT16	2.6	13.53	11.4	45.728
5	2	WNT16	2.6	12.76	12.55	49.5851
5	2	WNT16	2.6	10.69	12.43	53.763
5	2	WNT16	2.6	12.38	10.25	45.2939
5	2	WNT16	2.6	9.96	11.59	53.7819
5	2	WNT16	2.6	12.76	12.81	50.0978
5	2	WNT16	2.5	11.66	13.06	52.8317
5	2	WNT16	2.5	9.91	11.37	53.4305
5	2	WNT16	2.5	13.49	11.44	45.8885
5	2	WNT16	2.5	12.41	10.4	45.594
5	2	WNT16	2.5	11.82	10.48	46.9955
5	2	WNT16	2.5	10.39	12.04	53.6781
5	2	WNT16	2.5	10.98	10.88	49.7713
5	2	WNT16	2.5	11.41	9.5	45.4328
5	2	WNT16	2.5	11.49	10.17	46.9529
5	2	WNT16	2.5	9.97	10.04	50.1749
5	3	GFP	3.2	11.78	10.47	47.0562
5	3	GFP	3.2	13.44	13.06	49.283
5	3	GFP	3.2	9.06	12.04	57.0616
5	3	GFP	3.2	8.9	10.66	54.499
5	3	GFP	3.2	9.48	12.14	56.1517
5	3	GFP	3.2	8.52	9.23	52
5	3	GFP	3.2	10.69	9.53	47.1316
5	3	GFP	3.2	12.3	12.37	50.1419
5	3	GFP	3.2	11.37	11.52	50.3277
5	3	GFP	3.2	10.85	9.9	47.7108
5	3	GFP	3.2	10.8	9.76	47.4708
5	3	WNT16	3.5	9.81	12.24	55.5102
5	3	WNT16	3.5	9.31	11.67	55.6244
5	3	WNT16	3.5	9.03	11.38	55.757
5	3	WNT16	3.5	9.88	10.54	51.6161
5	3	WNT16	3.5	12.21	9.66	44.1701
5	3	WNT16	3.5	11.38	11.38	50
5	3	WNT16	3.5	9.16	10.53	53.4789
5	3	WNT16	3.5	12.99	8.57	39.7495
5	3	WNT16	3.5	12.21	8.31	40.4971
5	3	WNT16	3.5	9.5	9.72	50.5723
5	3	WNT16	3.5	11.01	8.76	44.3096
5	3	CXCL6-M	3.4	12.01	11.62	49.1748
5	3	CXCL6-M	3.4	12.95	11.22	46.4212
5	3	CXCL6-M	3.4	13.28	12.56	48.6068
5	3	CXCL6-M	3.4	11.91	11.85	49.8737
5	3	CXCL6-M	3.4	11.17	8.09	42.0042
5	3	CXCL6-M	3.4	11.44	12.41	52.0335
5	3	CXCL6-M	3.4	11.14	13.78	55.297
5	3	CXCL6-M	3.4	15.28	13.19	46.3295
5	3	CXCL6-M	3.4	12.34	10.04	44.8615
5	3	CXCL6-M	3.4	12.55	15.06	54.5455
5	3	CONTROL	3.6	12.56	9.97	44.2521
5	3	CONTROL	3.6	12.95	10.93	45.7705
5	3	CONTROL	3.6	10.9	11.53	51.4044
5	3	CONTROL	3.6	11.92	10.42	46.6428
5	3	CONTROL	3.6	11.81	10.15	46.2204
5	3	CONTROL	3.6	8.8	11.79	57.2608
									*
5	3	CONTROL	3.6	12.05	9.23	43.3741
5	3	CONTROL	3.6	9.89	8.64	46.6271
5	3	CONTROL	3.6	9.61	10.14	51.3418
5	3	CXCL6	3.3	10.79	8.36	43.6554	tail spasms
5	3	CXCL6	3.3	10.05	7.9	44.0111
5	3	CXCL6	3.3	7.95	9.62	54.7524
5	3	CXCL6	3.3	8.62	8.37	49.2643
5	3	CXCL6	3.3	7.19	8.89	55.2861
5	3	CXCL6	3.3	8.52	8.23	49.1343
5	3	CXCL6	3.3	9.04	7.6	45.6731
5	3	CXCL6	3.3	8.4	8.3	49.7006
5	3	CXCL6	3.3	8.76	9.71	52.5717
5	3	CXCL6	3.3	8.35	7.05	45.7792
5	3	GFP	3.1	13.51	8.76	39.3354
5	3	GFP	3.1	9.72	11.65	54.5157
5	3	GFP	3.1	12.03	13.83	53.4803
5	3	GFP	3.1	10.9	12.37	53.1586
5	3	GFP	3.1	10.27	10.7	51.0253
5	3	GFP	3.1	9.34	11.52	55.2253			*
5	3	GFP	3.1	11.45	13.56	54.2183			*
5	3	GFP	3.1	13.59	9.14	40.2112
5	3	GFP	3.1	11.66	9.1	43.8343
5	3	GFP	3.1	9.68	10.95	53.078
5	3	GFP	3.1	11.18	8.79	44.016
5	4	WNT16	4.6	10.1	11.01	52.1554
5	4	WNT16	4.6	11.41	12.44	52.1593
5	4	WNT16	4.6	9.99	10.57	51.4105
5	4	WNT16	4.6	12.6	8.76	41.0112
5	4	WNT16	4.6	9.66	10.13	51.1875
5	4	WNT16	4.6	11.02	10.16	47.9698
5	4	WNT16	4.6	10.57	10.58	50.0236
5	4	WNT16	4.6	9.56	11.5	54.6059
5	4	WNT16	4.6	9.92	11.1	52.8069
5	4	WNT16	4.6	9.72	11.26	53.6702
5	4	WNT16	4.6	10.99	10.13	47.964
5	4	WNT16	4.6	9.53	11.3	54.2487
5	4	GFP	4.1	10.15	12.61	55.4042
5	4	GFP	4.1	10.8	8.83	44.9822
5	4	GFP	4.1	9.89	11.12	52.9272
5	4	GFP	4.1	10.38	9.81	48.5884
5	4	GFP	4.1	9.95	9.79	49.5947
5	4	GFP	4.1	9.02	10.26	53.2158
5	4	GFP	4.1	10.87	8.36	43.4737
5	4	GFP	4.1	7.85	11.47	59.3685
5	4	GFP	4.1	10.8	8.52	44.0994
5	4	GFP	4.1	9.68	9.02	48.2353
5	4	CONTROL	4.4	9.26	9.81	51.4421
5	4	CONTROL	4.4	10.7	9.95	48.184
5	4	CONTROL	4.4	8.98	11	55.0551
5	4	CONTROL	4.4	11.94	9.15	43.3855
5	4	CONTROL	4.4	10.75	7.35	40.6077
5	4	CONTROL	4.4	10.58	7.13	40.2597
5	4	CONTROL	4.4	10.97	9.48	46.357
5	4	CONTROL	4.4	10.27	8.16	44.2756
5	4	CONTROL	4.4	10.86	8.4	43.6137
5	4	CONTROL	4.4	8.91	10.57	54.2608
5	4	CXCL6	4.2	10.17	11.79	53.6885
5	4	CXCL6	4.2	11.78	12.46	51.4026
5	4	CXCL6	4.2	13.92	10.68	43.4146
5	4	CXCL6	4.2	10.58	9.08	46.1851
5	4	CXCL6	4.2	10.76	11	50.5515
5	4	CXCL6	4.2	9.63	10.27	51.608
5	4	CXCL6	4.2	10.49	11.28	51.8144
5	4	CXCL6	4.2	11.35	11.13	49.5107
5	4	CXCL6	4.2	11.86	9.69	44.9652
5	4	CXCL6	4.2	12.01	8.62	41.7838
5	4	CXCL6-M	4.5	10.25	12.7	55.3377
5	4	CXCL6-M	4.5	12.82	12.53	49.428
5	4	CXCL6-M	4.5	13.04	9.75	42.7819
5	4	CXCL6-M	4.5	13.22	10.82	45.0083
5	4	CXCL6-M	4.5	11.85	11.11	48.3885
5	4	CXCL6-M	4.5	11.2	8.94	44.3893
5	4	CXCL6-M	4.5	11	10.32	48.4053
5	4	CXCL6-M	4.5	7.42	11.84	61.4746
5	4	CXCL6-M	4.5	11.48	8.73	43.1964
5	4	CXCL6-M	4.5	12.36	11.2	47.5382
5	5	CXCL6	5.2	8.73	7.36	45.7427	tail spasms
5	5	CXCL6	5.2	11.24	9.34	45.3839
5	5	CXCL6	5.2	7.16	9.74	57.6331
5	5	CXCL6	5.2	8.48	9.62	53.1492
5	5	CXCL6	5.2	9.01	9.11	50.2759
5	5	CXCL6	5.2	8.04	9.14	53.2014
5	5	CXCL6	5.2	9.49	7.55	44.3075
5	5	CXCL6	5.2	7.71	6.82	46.9374
5	5	CXCL6	5.2	7.53	8.29	52.402
5	5	CXCL6	5.2	6.54	7.98	54.9587
5	5	CXCL6	5.2	7.36	8.19	52.6688
5	5	CXCL6-M	5.4	10.97	13.43	55.041
5	5	CXCL6-M	5.4	9.38	13.09	58.2555
5	5	CXCL6-M	5.4	12.32	10.16	45.1957
5	5	CXCL6-M	5.4	12.44	10.58	45.96
5	5	CXCL6-M	5.4	9.83	12.18	55.3385
5	5	CXCL6-M	5.4	12.02	9.76	44.8118
5	5	CXCL6-M	5.4	12.49	8.39	40.182
5	5	CXCL6-M	5.4	9.35	12.08	56.3696
5	5	CXCL6-M	5.4	10	10.99	52.3583
5	5	CXCL6-M	5.4	11.35	9.69	46.0551
5	5	CXCL6	5.3	8.46	7.3	46.3198
5	5	CXCL6	5.3	10.14	8.16	44.5902
5	5	CXCL6	5.3	8.45	8.92	51.3529
5	5	CXCL6	5.3	8.27	8.82	51.6091
5	5	CXCL6	5.3	9.53	8.53	47.2315
5	5	CXCL6	5.3	8.97	9.8	52.211
5	5	CXCL6	5.3	9.92	8.74	46.8382
5	5	CXCL6	5.3	8.87	9.58	51.9241
5	5	CXCL6	5.3	8.13	8.42	50.8761
5	5	CXCL6	5.3	7.91	9.97	55.7606
5	5	GFP	5.1	12.81	9.03	41.3462
5	5	GFP	5.1	6.95	9.47	57.6736
5	5	GFP	5.1	11.9	10.82	47.6232
5	5	GFP	5.1	9.24	10.08	52.1739
5	5	GFP	5.1	11.12	8.8	44.1767
5	5	GFP	5.1	8.53	8.79	50.7506
5	5	GFP	5.1	9.11	10.35	53.186
5	5	GFP	5.1	10.37	8.76	45.7919
5	5	GFP	5.1	9.92	8.73	46.8097
5	5	GFP	5.1	8.99	9.08	50.249
5	5	GFP	5.1	9.28	9.94	51.717
5	5	WNT16	5.5	9.73	11.12	53.3333
5	5	WNT16	5.5	9.34	9.39	50.1335
5	5	WNT16	5.5	10.87	9.01	45.3219
5	5	WNT16	5.5	9.19	10.08	52.3093
5	5	WNT16	5.5	11.31	8.89	44.0099
5	5	WNT16	5.5	9.39	9.48	50.2385
5	5	WNT16	5.5	8.55	10.57	55.2824
5	5	WNT16	5.5	8.98	8.66	49.093
5	5	WNT16	5.5	10.71	11.21	51.1405
5	5	WNT16	5.5	12.54	12.23	49.3742
5	6	CXCL6	6.2	14.17	13.16	48.1522
5	6	CXCL6	6.2	13.14	14.09	51.7444
5	6	CXCL6	6.2	13.09	12.89	49.6151
5	6	CXCL6	6.2	12.31	12.07	49.5078
5	6	CXCL6	6.2	13.59	11.42	45.6617
5	6	CXCL6	6.2	10.8	12.77	54.179
5	6	CXCL6	6.2	12.49	12.71	50.4365
5	6	CXCL6	6.2	11.73	13.04	52.6443
5	6	CXCL6	6.2	13.7	10.47	43.3182
5	6	CXCL6	6.2	11.79	10.74	47.6698
5	6	WNT16	6.6	10.44	10.41	49.9281
5	6	WNT16	6.6	10.06	10.36	50.7346
5	6	WNT16	6.6	10.8	10.36	48.9603
5	6	WNT16	6.6	9.6	11.09	53.6008
5	6	WNT16	6.6	12.21	9.15	42.8371
5	6	WNT16	6.6	10.17	9.44	48.1387
5	6	WNT16	6.6	9.84	11.31	53.4752
5	6	WNT16	6.6	12.41	9.21	42.5994
5	6	WNT16	6.6	9.92	9.97	50.1257
5	6	WNT16	6.6	10.27	8.24	44.5165
5	6	CXCL6-M	6.4	13.23	14.22	51.8033
5	6	CXCL6-M	6.4	11.14	13.98	55.6529
5	6	CXCL6-M	6.4	10.89	12.52	53.4814
5	6	CXCL6-M	6.4	13.66	10.83	44.2221
5	6	CXCL6-M	6.4	10.95	13.97	56.0594
5	6	CXCL6-M	6.4	11.48	11.31	49.627
5	6	CXCL6-M	6.4	11.91	13.35	52.8504
5	6	CXCL6-M	6.4	10.02	10.88	52.0574
5	6	CXCL6-M	6.4	12.6	11.02	46.6554
5	6	CXCL6-M	6.4	10.52	12.28	53.8596
5	6	CXCL6-M	6.4	9.12	10.95	54.559
5	6	WNT16	6.5	10.45	13.79	56.8894	caught his nail keeping right foot up
5	6	WNT16	6.5	11.01	9.16	45.414
5	6	WNT16	6.5	11.8	11.19	48.6733
5	6	WNT16	6.5	10.9	13.16	54.6966
5	6	WNT16	6.5	11.45	9.8	46.1176
5	6	WNT16	6.5	11.45	9.91	46.3951
5	6	WNT16	6.5	12.01	11.54	49.0021
5	6	WNT16	6.5	11.88	9.91	45.4796
5	6	WNT16	6.5	9.45	11.06	53.9249
5	6	WNT16	6.5	10.68	9.75	47.7239
5	6	GFP	6.1	12.27	9.95	44.7795
5	6	GFP	6.1	10.33	11.96	53.6563
5	6	GFP	6.1	10.57	11.88	52.9176
5	6	GFP	6.1	9.91	12.08	54.9341
5	6	GFP	6.1	11.52	12.9	52.8256
5	6	GFP	6.1	11.7	10.5	47.2973
5	6	GFP	6.1	10.86	13.1	54.6745
5	6	GFP	6.1	10.26	12.87	55.642
5	6	GFP	6.1	10.61	11.49	51.991
5	6	GFP	6.1	11.32	11.37	50.1102
5	6	CXCL6-M	6.3	10	12.02	54.5867
5	6	CXCL6-M	6.3	11.95	11.6	49.2569
5	6	CXCL6-M	6.3	14.97	13.83	48.0208
5	6	CXCL6-M	6.3	12.17	11.21	47.947
5	6	CXCL6-M	6.3	11.06	10.68	49.126
5	6	CXCL6-M	6.3	10.37	10.55	50.4302
5	6	CXCL6-M	6.3	12.15	10.55	46.4758
5	6	CXCL6-M	6.3	12.17	10.17	45.5237
5	6	CXCL6-M	6.3	12.41	10.51	45.8551
5	6	CXCL6-M	6.3	13.47	12.03	47.1765
6	1	CXCL6-M	1.5	12.83	11.71	47.718
6	1	CXCL6-M	1.5	10.15	11.8	53.7585
6	1	CXCL6-M	1.5	10.75	13.21	55.1336
6	1	CXCL6-M	1.5	11.48	11.86	50.8141
6	1	CXCL6-M	1.5	12.09	12.8	51.4263
6	1	CXCL6-M	1.5	12	12.7	51.417
6	1	CXCL6-M	1.5	11.26	11.02	49.4614
6	1	CXCL6-M	1.5	10.64	11.55	52.0505
6	1	CXCL6-M	1.5	12.11	10.6	46.6755
6	1	CXCL6-M	1.5	10.84	9.07	45.555
6	1	GFP	1.2	10.14	11.17	52.4167
6	1	GFP	1.2	11.34	10.76	48.6878
6	1	GFP	1.2	9.18	10.51	53.3773
6	1	GFP	1.2	9.04	11.06	55.0249
6	1	GFP	1.2	12.25	9.91	44.7202
6	1	GFP	1.2	10.04	10.28	50.5906
6	1	GFP	1.2	10.34	11.09	51.7499
6	1	GFP	1.2	11.3	10.95	49.2135
6	1	GFP	1.2	11.84	9.42	44.3086
6	1	GFP	1.2	10.3	10.74	51.0456
6	1	WNT16	1.6	14.46	12.26	45.8832
6	1	WNT16	1.6	10.78	12.6	53.8922
6	1	WNT16	1.6	11.75	11.35	49.1342
6	1	WNT16	1.6	12.66	12.81	50.2945
6	1	WNT16	1.6	13.21	13.29	50.1509
6	1	WNT16	1.6	10.99	10.65	49.2144
6	1	WNT16	1.6	10.07	11.65	53.6372
6	1	WNT16	1.6	11.12	10.78	49.2237
6	1	WNT16	1.6	11.43	11.55	50.2611
6	1	WNT16	1.6	11.18	11.21	50.067
6	1	CXCL6	1.4	11.41	12.58	52.4385
6	1	CXCL6	1.4	9.23	11.88	56.2766
6	1	CXCL6	1.4	9.55	11.06	53.6633
6	1	CXCL6	1.4	10.51	11.65	52.5722
6	1	CXCL6	1.4	9.49	11.27	54.2871
6	1	CXCL6	1.4	13.07	10.18	43.7849
6	1	CXCL6	1.4	9.88	10.56	51.6634
6	1	CXCL6	1.4	12.34	10.18	45.2043
6	1	CXCL6	1.4	10.12	10.88	51.8095
6	1	CXCL6	1.4	14.66	13.18	47.342
6	1	GFP	1.1	13.22	12.19	47.9732
6	1	GFP	1.1	14.36	12.13	45.7909
6	1	GFP	1.1	12.66	13.45	51.5128
6	1	GFP	1.1	12.19	13.63	52.7885
6	1	GFP	1.1	13.27	13	49.4861
6	1	GFP	1.1	11.98	11.74	49.4941
6	1	GFP	1.1	12.27	12.54	50.5441
6	1	GFP	1.1	12.8	12.6	49.6063
6	1	GFP	1.1	9.72	9.95	50.5846
6	1	GFP	1.1	12.82	10.37	44.7176
6	1	CXCL6	1.3	15.36	12.42	44.7084
6	1	CXCL6	1.3	13.82	14.32	50.8884
6	1	CXCL6	1.3	14.75	15.68	51.5281
6	1	CXCL6	1.3	13.33	12.78	48.9468
6	1	CXCL6	1.3	13.66	12.07	46.9102
6	1	CXCL6	1.3	14.27	10.79	43.0567
6	1	CXCL6	1.3	11.94	12.69	51.5225
6	1	CXCL6	1.3	15.19	13.74	47.494
6	1	CXCL6	1.3	14.22	13.19	48.1211
6	1	CXCL6	1.3	12.79	10.13	44.1972
6	2	CXCL6-M	2.3	9.72	11.49	54.1726
6	2	CXCL6-M	2.3	9.36	11.29	54.6731
6	2	CXCL6-M	2.3	12.51	11.19	47.2152
6	2	CXCL6-M	2.3	11.96	10.74	47.3128
6	2	CXCL6-M	2.3	14.05	12.97	48.0015
6	2	CXCL6-M	2.3	11.18	9.08	44.8174
6	2	CXCL6-M	2.3	12.7	9.87	43.7306
6	2	CXCL6-M	2.3	9.87	8.88	47.36
6	2	CXCL6-M	2.3	11.67	9.35	44.4814
6	2	CXCL6-M	2.3	8.46	10.44	55.2381
6	2	CXCL6-M	2.3	9.06	8.85	49.4137
6	2	CXCL6-M	2.3	9.26	8.82	48.7832
6	2	GFP	2.1	10.63	12.38	53.8027
6	2	GFP	2.1	11.49	11.51	50.0435
6	2	GFP	2.1	10.5	11.79	52.8937
6	2	GFP	2.1	12.32	12.9	51.1499
6	2	GFP	2.1	10.97	12.9	54.0427
6	2	GFP	2.1	11.19	12.24	52.2407
6	2	GFP	2.1	8.85	10.46	54.1688
6	2	GFP	2.1	10.28	11.33	52.4294
6	2	GFP	2.1	11.39	11.86	51.0108
6	2	GFP	2.1	11.6	10.89	48.4215
6	2	GFP	2.1	11.7	11.61	49.8069
6	2	WNT16	2.6	12.83	12.16	48.6595
6	2	WNT16	2.6	13.52	12.03	47.0841
6	2	WNT16	2.6	13.04	10.87	45.4621
6	2	WNT16	2.6	12.78	11.89	48.1962
6	2	WNT16	2.6	13.02	12.4	48.7805
6	2	WNT16	2.6	14.78	13.21	47.1954
6	2	WNT16	2.6	13.93	13.92	49.982
6	2	WNT16	2.6	13.29	12.47	48.4084
6	2	WNT16	2.6	10.35	11.44	52.5011
6	2	WNT16	2.6	12.64	12.64	50
6	2	WNT16	2.5	11.51	12.68	52.4184
6	2	WNT16	2.5	13.13	10.13	43.5512
6	2	WNT16	2.5	11.44	11.46	50.0437
6	2	WNT16	2.5	12.63	10.75	45.9795
6	2	WNT16	2.5	12.34	10.17	45.1799
6	2	WNT16	2.5	12.37	10.72	46.427
6	2	WNT16	2.5	11.53	12.06	51.1234
6	2	WNT16	2.5	11.06	12.01	52.059
6	2	WNT16	2.5	11.8	12.53	51.5002
6	2	WNT16	2.5	13.09	11.46	46.6802
6	2	WNT16	2.5	10.66	11.49	51.8736
6	2	CXCL6-M	2.4	11.7	10.81	48.0231
6	2	CXCL6-M	2.4	12.39	11.73	48.6318
6	2	CXCL6-M	2.4	10.19	11.91	53.8914
6	2	CXCL6-M	2.4	10.12	12.49	55.241
6	2	CXCL6-M	2.4	12.49	12.55	50.1198
6	2	CXCL6-M	2.4	10.63	9.05	45.9858
6	2	CXCL6-M	2.4	10.45	11.65	52.7149
6	2	CXCL6-M	2.4	10.35	10.61	50.6202
6	2	CXCL6-M	2.4	12.44	10.91	46.7238
6	2	CXCL6-M	2.4	11.03	11.25	50.4937
6	2	CXCL6	2.2	13.16	11.99	47.674
6	2	CXCL6	2.2	13.35	12.35	48.0545
6	2	CXCL6	2.2	11.47	12.83	52.7984
6	2	CXCL6	2.2	12.06	12.33	50.5535
6	2	CXCL6	2.2	12.45	10.1	44.7894
6	2	CXCL6	2.2	11.81	12.11	50.6271
6	2	CXCL6	2.2	10.65	10.73	50.1871
6	2	CXCL6	2.2	12.43	11.33	47.6852
6	2	CXCL6	2.2	12.06	12.07	50.0207
6	2	CXCL6	2.2	13.21	11.76	47.0965
6	3	CXCL6-M	3.4	11.56	11.95	50.8294
6	3	CXCL6-M	3.4	11.81	12.65	51.7171
6	3	CXCL6-M	3.4	11.94	12.17	50.477
6	3	CXCL6-M	3.4	11.48	12.26	51.6428
6	3	CXCL6-M	3.4	11.42	11.38	49.9123
6	3	CXCL6-M	3.4	13.88	11.42	45.1383
6	3	CXCL6-M	3.4	12.03	11.22	48.2581
6	3	CXCL6-M	3.4	12.15	10.48	46.3102
6	3	CXCL6-M	3.4	11.79	10.59	47.319
6	3	CXCL6-M	3.4	11.69	11.16	48.8403
6	3	GFP	3.2	10.18	10.03	49.6289
6	3	GFP	3.2	11.84	10.16	46.1818
6	3	GFP	3.2	10.37	11.38	52.3218
6	3	GFP	3.2	11.95	10.32	46.3404
6	3	GFP	3.2	9.87	8.99	47.667
6	3	GFP	3.2	10.18	10.04	49.6538
6	3	GFP	3.2	9.12	8.75	48.9647
6	3	GFP	3.2	9.63	9.91	50.7165
6	3	GFP	3.2	8.99	9.05	50.1663
6	3	GFP	3.2	9.31	9.77	51.2055
6	3	CXCL6	3.3	7.47	8.31	52.6616
6	3	CXCL6	3.3	8.04	9.21	53.3913
6	3	CXCL6	3.3	7.74	6.99	47.4542
6	3	CXCL6	3.3	8.6	9.58	52.6953
6	3	CXCL6	3.3	11.42	9.17	44.5362
6	3	CXCL6	3.3	9.61	8.55	47.0815
6	3	CXCL6	3.3	8.85	8.44	48.8143
6	3	CXCL6	3.3	11.41	9.77	46.1284
6	3	CXCL6	3.3	10.12	9.21	47.6461
6	3	CXCL6	3.3	10.1	8.15	44.6575
6	3	GFP	3.1	12.67	10.16	44.5028
6	3	GFP	3.1	13.28	10.46	44.0607
6	3	GFP	3.1	11.98	9.8	44.9954
6	3	GFP	3.1	10.99	9.76	47.0361
6	3	GFP	3.1	9.14	10.62	53.7449
6	3	GFP	3.1	9.22	9.53	50.8267
6	3	GFP	3.1	8.62	9.84	53.3044
6	3	GFP	3.1	8.57	9.78	53.297
6	3	GFP	3.1	9.17	9.48	50.8311
6	3	GFP	3.1	9.22	9.51	50.7742
6	3	GFP	3.1	10.77	9.25	46.2038
6	3	CONTROL	3.6	11.58	9.94	46.1896
6	3	CONTROL	3.6	12.4	11.16	47.3684
6	3	CONTROL	3.6	11.45	10.66	48.2135
6	3	CONTROL	3.6	13.31	13.29	49.9624
6	3	CONTROL	3.6	12.66	12.86	50.3918
6	3	CONTROL	3.6	13.37	12.22	47.753
6	3	CONTROL	3.6	12.74	11.04	46.4256
6	3	CONTROL	3.6	13.12	10.8	45.1505
6	3	CONTROL	3.6	9.68	10.75	52.6187
6	3	CONTROL	3.6	10.17	9.17	47.4147
6	3	WNT16	3.5	11.11	12.89	53.7083
6	3	WNT16	3.5	11.29	11.75	50.9983
6	3	WNT16	3.5	11.17	10.76	49.0652
6	3	WNT16	3.5	12.01	11.35	48.5873
6	3	WNT16	3.5	11.71	9.16	43.8908
6	3	WNT16	3.5	10.38	11.77	53.1377
6	3	WNT16	3.5	10	11.08	52.5617
6	3	WNT16	3.5	11.38	9.64	45.8611
6	3	WNT16	3.5	10.09	10.33	50.5877
6	3	WNT16	3.5	11.44	11.72	50.6045
6	4	CONTROL	4.4	7.98	8.45	51.4303
6	4	CONTROL	4.4	8.53	7.73	47.54
6	4	CONTROL	4.4	8.26	8.81	51.611
6	4	CONTROL	4.4	8.25	7.8	48.5981
6	4	CONTROL	4.4	9.32	7.31	43.9567
6	4	CONTROL	4.4	8.97	8.66	49.1208
6	4	CONTROL	4.4	8.43	8.34	49.7317
6	4	CONTROL	4.4	8.73	7.92	47.5676
6	4	CONTROL	4.4	8.71	7.11	44.9431
6	4	CONTROL	4.4	11.26	10.28	47.7252
6	4	CXCL6-M	4.5	11.11	10.87	49.454
6	4	CXCL6-M	4.5	12.12	11.9	49.542
6	4	CXCL6-M	4.5	13.38	12.02	47.3228
6	4	CXCL6-M	4.5	12.81	10.16	44.2316
6	4	CXCL6-M	4.5	11.42	11.61	50.4125
6	4	CXCL6-M	4.5	11.36	10.15	47.1874
6	4	CXCL6-M	4.5	10.83	10.06	48.157
6	4	CXCL6-M	4.5	11.13	10.3	48.0635
6	4	CXCL6-M	4.5	10.79	10.89	50.2306
6	4	CXCL6-M	4.5	12.4	12.39	49.9798
6	4	CXCL6	4.2	12.39	10.42	45.6817
6	4	CXCL6	4.2	11.09	11.94	51.8454
6	4	CXCL6	4.2	13.03	9.73	42.7504
6	4	CXCL6	4.2	11.86	10.02	45.7952
6	4	CXCL6	4.2	12.93	10.16	44.0017
6	4	CXCL6	4.2	12.98	9.57	42.439
6	4	CXCL6	4.2	11.3	10.75	48.7528
6	4	CXCL6	4.2	10.23	8.46	45.2648
6	4	CXCL6	4.2	10.46	9.46	47.49
6	4	CXCL6	4.2	11.01	11.69	51.4978
6	4	WNT16	4.6	10.77	9.21	46.0961
6	4	WNT16	4.6	12.07	9.93	45.1364
6	4	WNT16	4.6	12.09	11.46	48.6624
6	4	WNT16	4.6	12.12	9.89	44.9341
6	4	WNT16	4.6	12.62	10.05	44.3317
6	4	WNT16	4.6	11.26	9.08	44.6411
6	4	WNT16	4.6	10.3	9.56	48.137
6	4	WNT16	4.6	12.19	10.75	46.8614
6	4	WNT16	4.6	10.19	12.48	55.0507
6	4	WNT16	4.6	8.59	10.83	55.7673
6	4	GFP	4.1	11.67	11.7	50.0642
6	4	GFP	4.1	8.65	10.31	54.3776
6	4	GFP	4.1	9.63	11.39	54.1865	sensitive tail
6	4	GFP	4.1	13.44	12.58	48.3474
6	4	GFP	4.1	11.43	12.7	52.6316
6	4	GFP	4.1	11.62	12.2	51.2175
6	4	GFP	4.1	11.68	12.19	51.0683
6	4	GFP	4.1	12.55	12.87	50.6294
6	4	GFP	4.1	14.01	12.8	47.7434
6	4	GFP	4.1	12.06	13.17	52.1998
6	5	CXCL6-M	5.4	12.07	9.97	45.2359
6	5	CXCL6-M	5.4	11.34	8.95	44.1104
6	5	CXCL6-M	5.4	11.8	8.75	42.5791
6	5	CXCL6-M	5.4	9.19	11.87	56.3628
6	5	CXCL6-M	5.4	8.89	9.73	52.2556
6	5	CXCL6-M	5.4	9.61	10.03	51.0692
6	5	CXCL6-M	5.4	10.03	9.11	47.5967
6	5	CXCL6-M	5.4	9.37	10.52	52.8909
6	5	CXCL6-M	5.4	11.04	10.12	47.8261
6	5	CXCL6-M	5.4	10.72	9.09	45.8859
6	5	CXCL6	5.3	11.89	11.16	48.4165
6	5	CXCL6	5.3	11.04	11.65	51.3442
6	5	CXCL6	5.3	9.09	10.12	52.6809
6	5	CXCL6	5.3	9.91	10.33	51.0375
6	5	CXCL6	5.3	12.01	10.95	47.6916
6	5	CXCL6	5.3	10.95	10.31	48.4948
6	5	CXCL6	5.3	11.6	11.66	50.129
6	5	CXCL6	5.3	10.9	8.57	44.0164
6	5	CXCL6	5.3	10.27	10.49	50.5299
6	5	CXCL6	5.3	10.7	11.8	52.4444
6	5	WNT16	5.5	11.09	11.64	51.2099
6	5	WNT16	5.5	9.56	10.46	52.2478
6	5	WNT16	5.5	10.27	9.05	46.8427
6	5	WNT16	5.5	9.86	10.04	50.4523
6	5	WNT16	5.5	11.53	11.6	50.1513
6	5	WNT16	5.5	9.93	10.63	51.7023
6	5	WNT16	5.5	9.47	9.48	50.0264
6	5	WNT16	5.5	9.11	9.85	51.9515
6	5	WNT16	5.5	8.67	9.92	53.362
6	5	WNT16	5.5	8.54	9.65	53.0511
6	5	WNT16	5.5	9.68	8.33	46.2521
6	5	GFP	5.1	10.4	12.95	55.4604	scabs
6	5	GFP	5.1	10.92	12.77	53.9046	was being attacked just before reading pain
6	5	GFP	5.1	13.29	12.69	48.8453	left leg up
6	5	GFP	5.1	12.86	13.54	51.2879
6	5	GFP	5.1	12.8	12.99	50.3684
6	5	GFP	5.1	13.04	13.05	50.0192
6	5	GFP	5.1	12.85	12.73	49.7654
6	5	GFP	5.1	12.93	12.09	48.3213
6	5	GFP	5.1	11.19	11.83	51.3901
6	5	GFP	5.1	11.57	10	46.3607
6	5	CXCL6	5.2	9.58	9.39	49.4992
6	5	CXCL6	5.2	8.96	9.54	51.5676
6	5	CXCL6	5.2	9.65	10.01	50.9156
6	5	CXCL6	5.2	11.05	7.58	40.6871
6	5	CXCL6	5.2	10.66	8.52	44.4213
6	5	CXCL6	5.2	8.94	7.33	45.0522
6	5	CXCL6	5.2	9.96	8.98	47.4129
6	5	CXCL6	5.2	8.82	8.3	48.4813
6	5	CXCL6	5.2	8.71	9.54	52.274
6	5	CXCL6	5.2	8.59	7.21	45.6329
6	6	GFP	6.1	12.6	10.42	45.265
6	6	GFP	6.1	12.39	12.82	50.8528
6	6	GFP	6.1	13.34	9.35	41.2076
6	6	GFP	6.1	12.4	12.06	49.305
6	6	GFP	6.1	13.7	10.74	43.9444
6	6	GFP	6.1	13.57	10	42.4268
6	6	GFP	6.1	11.96	11.33	48.6475
6	6	GFP	6.1	11.51	9.57	45.3985
6	6	GFP	6.1	11.05	10.11	47.7788
6	6	GFP	6.1	10.42	10.24	49.5644
6	6	CXCL6-M	6.4	10.01	12.95	56.4024
6	6	CXCL6-M	6.4	12.33	11.6	48.4747
6	6	CXCL6-M	6.4	12.04	12.93	51.7821
6	6	CXCL6-M	6.4	11.96	10.31	46.2955
6	6	CXCL6-M	6.4	10.48	12.9	55.1754
6	6	CXCL6-M	6.4	11.96	11.97	50.0209
6	6	CXCL6-M	6.4	12.28	10.45	45.9745
6	6	CXCL6-M	6.4	10.18	11.97	54.0406
6	6	CXCL6-M	6.4	11.56	10	46.3822
6	6	CXCL6-M	6.4	11.75	10.66	47.568
6	6	CXCL6	6.2	13.05	11.44	46.7129
6	6	CXCL6	6.2	13.09	11.94	47.7028
6	6	CXCL6	6.2	11.95	11.54	49.1273
6	6	CXCL6	6.2	10.74	11.1	50.8242
6	6	CXCL6	6.2	11.06	10.71	49.1961
6	6	CXCL6	6.2	12.76	10.89	46.0465
6	6	CXCL6	6.2	11.03	10.55	48.8879
6	6	CXCL6	6.2	11.12	10.74	49.1308
6	6	CXCL6	6.2	11.2	12.16	52.0548
6	6	CXCL6	6.2	13.43	11.98	47.1468
6	6	WNT16	6.5	11.38	11.19	49.5791
6	6	WNT16	6.5	12.73	10.6	45.4351
6	6	WNT16	6.5	10.75	12.97	54.6796
6	6	WNT16	6.5	11.52	12.92	52.8642
6	6	WNT16	6.5	12.29	11.01	47.2532
6	6	WNT16	6.5	11.14	10.62	48.8051
6	6	WNT16	6.5	11.32	10.55	48.2396
6	6	WNT16	6.5	10.87	10.43	48.9671
6	6	WNT16	6.5	9.91	10.15	50.5982
6	6	WNT16	6.5	9.6	10.69	52.6861
6	6	WNT16	6.5	10.54	10.7	50.3766
6	6	CXCL6-M	6.3	12.06	11.63	49.0924
6	6	CXCL6-M	6.3	10.84	12.57	53.695
6	6	CXCL6-M	6.3	10.8	11.07	50.6173
6	6	CXCL6-M	6.3	12.33	12.35	50.0405
6	6	CXCL6-M	6.3	12.35	12.11	49.5094
6	6	CXCL6-M	6.3	11.11	11.1	49.9775
6	6	CXCL6-M	6.3	12.75	10.79	45.8369
6	6	CXCL6-M	6.3	12.73	11.79	48.0832
6	6	CXCL6-M	6.3	11.66	11.89	50.4883
6	6	CXCL6-M	6.3	12.42	11.93	48.9938
6	6	WNT16	6.6	11.34	9.75	46.2304
6	6	WNT16	6.6	11.17	12.87	53.5358
6	6	WNT16	6.6	8.15	9.93	54.9226
6	6	WNT16	6.6	8.09	8.42	50.9994
6	6	WNT16	6.6	10.69	10.77	50.1864
6	6	WNT16	6.6	10.16	10.99	51.9622
6	6	WNT16	6.6	10.75	10.88	50.3005
6	6	WNT16	6.6	11.3	10.5	48.1651
6	6	WNT16	6.6	10.44	11	51.306
6	6	WNT16	6.6	11.84	10.03	45.8619
7	1	GFP	1.2	11.76	9.86	45.6059
7	1	GFP	1.2	8.67	9.76	52.9571
7	1	GFP	1.2	14.47	11.9	45.127
7	1	GFP	1.2	12.31	10.58	46.2211
7	1	GFP	1.2	13.86	10.92	44.0678
7	1	GFP	1.2	13.02	10.61	44.9006
7	1	GFP	1.2	10.42	11.07	51.5123
7	1	GFP	1.2	11.76	11.46	49.354
7	1	GFP	1.2	9.33	9.98	51.6831
7	1	GFP	1.2	12.8	11.87	48.1151
7	1	GFP	1.1	13.85	12.36	47.1576
7	1	GFP	1.1	12.61	11.13	46.8829
7	1	GFP	1.1	13.44	12.68	48.5452
7	1	GFP	1.1	10.33	11.19	51.9981
7	1	GFP	1.1	11.69	11.28	49.1075
7	1	GFP	1.1	12.72	12.06	48.6683
7	1	GFP	1.1	12.13	11.47	48.6017
7	1	GFP	1.1	10.22	11.61	53.1837
7	1	GFP	1.1	11.62	10.82	48.2175
7	1	GFP	1.1	10.87	11.03	50.3653
7	1	CXCL6-M	1.5	12.76	12.07	48.6106
7	1	CXCL6-M	1.5	14.09	12.86	47.718
7	1	CXCL6-M	1.5	12.8	12.22	48.8409
7	1	CXCL6-M	1.5	13.43	11.69	46.5366
7	1	CXCL6-M	1.5	12.08	11.07	47.8186
7	1	CXCL6-M	1.5	10.85	10.89	50.092
7	1	CXCL6-M	1.5	8.81	11.6	56.8349
7	1	CXCL6-M	1.5	10.88	10.82	49.8618
7	1	CXCL6-M	1.5	11.07	10.36	48.3434
7	1	CXCL6-M	1.5	11.51	10.32	47.2744
7	1	CXCL6-M	1.5	13.54	11.55	46.0343
7	1	CXCL6-M	1.5	12.98	11.31	46.5624
7	1	CXCL6	1.3	16.77	13.18	44.0067
7	1	CXCL6	1.3	15.11	12.67	45.6084
7	1	CXCL6	1.3	13.56	10.52	43.6877
7	1	CXCL6	1.3	14	11.18	44.4003
7	1	CXCL6	1.3	13.66	10.98	44.5617
7	1	CXCL6	1.3	13.04	10.93	45.5987
7	1	CXCL6	1.3	13.13	11.13	45.878
7	1	CXCL6	1.3	12.36	13.03	51.3194
7	1	CXCL6	1.3	14.73	13.07	47.0144
7	1	CXCL6	1.3	14.02	13.98	49.9286
7	1	CXCL6	1.4	12.67	10.76	45.924
7	1	CXCL6	1.4	14.08	10.47	42.6477
7	1	CXCL6	1.4	13.87	10.02	41.9422
7	1	CXCL6	1.4	13.15	10.69	44.8406
7	1	CXCL6	1.4	12.59	10.85	46.2884
7	1	CXCL6	1.4	13.52	10.29	43.2171
7	1	CXCL6	1.4	12.83	10.66	45.381
7	1	CXCL6	1.4	13.3	9.57	41.8452
7	1	CXCL6	1.4	12.58	10.01	44.3116
7	1	CXCL6	1.4	2.62	10.32	79.7527
7	1	WNT16	1.6	10.05	14.21	58.5738
7	1	WNT16	1.6	0.92	11.46	92.5687
7	1	WNT16	1.6	10.92	13.24	54.8013
7	1	WNT16	1.6	12.65	14.06	52.6395
7	1	WNT16	1.6	9.43	14.37	60.3782
7	1	WNT16	1.6	11.85	10.88	47.8663
7	1	WNT16	1.6	10.92	11.68	51.6814
7	1	WNT16	1.6	11.62	10.51	47.4921
7	1	WNT16	1.6	10.97	9.89	47.4113
7	1	WNT16	1.6	10.98	9.91	47.439
7	2	WNT16	2.5	10.84	11.44	51.3465
7	2	WNT16	2.5	11.69	10.96	48.3885
7	2	WNT16	2.5	11.61	11.53	49.8271
7	2	WNT16	2.5	11.18	11.51	50.7272
7	2	WNT16	2.5	11.22	10.31	47.8867
7	2	WNT16	2.5	11.79	9.05	43.4261
7	2	WNT16	2.5	13.28	10.74	44.7127
7	2	WNT16	2.5	13.35	11.17	45.5546
7	2	WNT16	2.5	14.34	12.38	46.3323
7	2	WNT16	2.5	13.08	11.71	47.2368
7	2	WNT16	2.5	12.21	2.28	15.735
7	2	CXCL6-M	2.3	9.32	10.42	52.7862
7	2	CXCL6-M	2.3	10.5	10.27	49.4463
7	2	CXCL6-M	2.3	10.68	11.42	51.6742
7	2	CXCL6-M	2.3	8.45	11.15	56.8878
7	2	CXCL6-M	2.3	10.9	10.34	48.6817
7	2	CXCL6-M	2.3	9.24	10.22	52.518
7	2	CXCL6-M	2.3	9.91	9.99	50.201
7	2	CXCL6-M	2.3	10.67	9.91	48.1535
7	2	CXCL6-M	2.3	13.34	11.62	46.5545
7	2	CXCL6-M	2.3	13.89	12.15	46.659
7	2	CXCL6-M	2.4	10.05	13.99	58.1947
7	2	CXCL6-M	2.4	10.24	11.91	53.7698
7	2	CXCL6-M	2.4	9.65	11.94	55.3034
7	2	CXCL6-M	2.4	9.09	10.91	54.55
7	2	CXCL6-M	2.4	10.58	13.56	56.1723
7	2	CXCL6-M	2.4	10.82	13.68	55.8367
7	2	CXCL6-M	2.4	11.41	13.68	54.5237
7	2	CXCL6-M	2.4	9.71	11.36	53.9155
7	2	CXCL6-M	2.4	10.76	12.36	53.4602
7	2	CXCL6-M	2.4	9.54	11.83	55.358
7	2	WNT16	2.6	13.9	9.04	39.4071
7	2	WNT16	2.6	10.98	11.16	50.4065
7	2	WNT16	2.6	12.82	10.92	45.9983
7	2	WNT16	2.6	11.67	12.01	50.7179
7	2	WNT16	2.6	12.4	11.33	47.7455
7	2	WNT16	2.6	13.9	12.15	46.6411
7	2	WNT16	2.6	12.11	9.41	43.7268
7	2	WNT16	2.6	11.12	10.87	49.4316
7	2	WNT16	2.6	10.07	10.93	52.0476
7	2	WNT16	2.6	11.8	10.91	48.0405
7	2	GFP	2.1	13.52	13.02	49.058
7	2	GFP	2.1	11.17	11.75	51.2653
7	2	GFP	2.1	12.26	10.36	45.8002
7	2	GFP	2.1	13.51	10.71	44.2197
7	2	GFP	2.1	10.01	11.79	54.0826
7	2	GFP	2.1	11.09	12.31	52.6068
7	2	GFP	2.1	13.57	10.96	44.68
7	2	GFP	2.1	11.94	11.52	49.1049
7	2	GFP	2.1	13.54	9.99	42.4564
7	2	GFP	2.1	11.93	10.19	46.0669
7	2	CXCL6	2.2	13.9	12.14	46.6206
7	2	CXCL6	2.2	12.55	12.24	49.3747
7	2	CXCL6	2.2	14.96	11.19	42.7916
7	2	CXCL6	2.2	16.26	12.07	42.605
7	2	CXCL6	2.2	15.04	12.18	44.7465
7	2	CXCL6	2.2	15	12.95	46.3327
7	2	CXCL6	2.2	13.53	13.92	50.7104
7	2	CXCL6	2.2	14.06	13.66	49.2785
7	2	CXCL6	2.2	13.19	12.69	49.034
7	2	CXCL6	2.2	12.27	11.85	49.1294
7	3	WNT16	3.5	12.18	12.81	51.2605
7	3	WNT16	3.5	11.48	11.61	50.2815
7	3	WNT16	3.5	11.46	12.15	51.4612
7	3	WNT16	3.5	10.68	11.29	51.3883
7	3	WNT16	3.5	10.48	11.12	51.4815
7	3	WNT16	3.5	10.43	11.18	51.7353
7	3	WNT16	3.5	10.54	11.39	51.938
7	3	WNT16	3.5	10.65	10.89	50.5571
7	3	WNT16	3.5	10.3	10.54	50.5758
7	3	WNT16	3.5	11.74	11.36	49.1775
7	3	WNT16	3.5	11.11	11.08	49.9324
7	3	GFP	3.2	9.39	10.8	53.4918
7	3	GFP	3.2	9.11	9.85	51.9515
7	3	GFP	3.2	10.12	8.85	46.6526
7	3	GFP	3.2	9.58	10.78	52.947
7	3	GFP	3.2	10.55	8.92	45.8141
7	3	GFP	3.2	8.2	10.64	56.4756
7	3	GFP	3.2	8.85	10.06	53.1994
7	3	GFP	3.2	8.98	10.94	54.9197
7	3	GFP	3.2	9.67	10.88	52.944
7	3	GFP	3.2	11.16	10.69	48.9245
7	3	CXCL6-M	3.4	12.35	13.33	51.9081
7	3	CXCL6-M	3.4	11.3	13.65	54.7094
7	3	CXCL6-M	3.4	12.29	12.98	51.3653
7	3	CXCL6-M	3.4	10.54	12.15	53.5478
7	3	CXCL6-M	3.4	14.3	12.78	47.1935
7	3	CXCL6-M	3.4	12.33	13.89	52.9748
7	3	CXCL6-M	3.4	12.17	13.06	51.7638
7	3	CXCL6-M	3.4	12.74	12.64	49.803
7	3	CXCL6-M	3.4	11.34	11.23	49.7563
7	3	CXCL6-M	3.4	12.9	10.66	45.2462
7	3	GFP	3.1	10.83	10.4	48.9873
7	3	GFP	3.1	11.26	10.52	48.3012
7	3	GFP	3.1	10.61	10.45	49.6201
7	3	GFP	3.1	12.44	10.77	46.4024
7	3	GFP	3.1	11.61	11.58	49.9353
7	3	GFP	3.1	12.14	10.35	46.0205
7	3	GFP	3.1	10.2	10.74	51.2894
7	3	GFP	3.1	12.83	9.84	43.4054
7	3	GFP	3.1	12.01	10.39	46.3839
7	3	GFP	3.1	13.36	10.3	43.5334
7	3	GFP	3.1	11.41	8.96	43.9863
7									*removed
7	3	CONTROL	3.6	10.98	10.43	48.7156
7	3	CONTROL	3.6	12.46	12.02	49.1013
7	3	CONTROL	3.6	12.9	11.27	46.6281
7	3	CONTROL	3.6	11.86	11.44	49.0987
7	3	CONTROL	3.6	12.4	10.98	46.9632
7	3	CONTROL	3.6	12.73	10.66	45.575
7	3	CONTROL	3.6	12.06	11.41	48.6153
7	3	CONTROL	3.6	12.26	11.06	47.4271
7	3	CONTROL	3.6	11.44	11.3	49.6922
7	3	CXCL6	3.3	10.46	9.97	48.8008
7	3	CXCL6	3.3	9.61	8.68	47.4576
7	3	CXCL6	3.3	9.09	9.49	51.0764
7	3	CXCL6	3.3	9.81	9.57	49.3808
7	3	CXCL6	3.3	10.48	9.44	47.3896
7	3	CXCL6	3.3	9.22	9.7	51.2685
7	3	CXCL6	3.3	9.98	8.49	45.9664
7	3	CXCL6	3.3	9.13	10.24	52.8653
7	3	CXCL6	3.3	7.48	7.23	49.1502
7	3	CXCL6	3.3	9.01	9.58	51.5331
7	3	CXCL6	3.3	9.13	8.39	47.8881
7	4	GFP	4.1	11.51	12.45	51.9616
7	4	GFP	4.1	12.75	10.53	45.232
7	4	GFP	4.1	10.92	11.11	50.4312
7	4	GFP	4.1	9.6	11.05	53.5109
7	4	GFP	4.1	11.87	12.28	50.8489
7	4	GFP	4.1	13.25	12.3	48.1409
7	4	GFP	4.1	11.43	11.04	49.1322
7	4	GFP	4.1	11.43	10	46.6636
7	4	GFP	4.1	10.35	11.08	51.7032
7	4	GFP	4.1	10.2	10.43	50.5574
7	4	CXCL6	4.2	11.84	10.89	47.9103
7	4	CXCL6	4.2	12.38	10.31	45.4385
7	4	CXCL6	4.2	11.36	9.86	46.4656
7	4	CXCL6	4.2	12.31	9.68	44.02
7	4	CXCL6	4.2	12.68	10.25	44.7013
7	4	CXCL6	4.2	14.44	10.12	41.2052
7	4	CXCL6	4.2	12.37	8.37	40.3568
7	4	CXCL6	4.2	12.72	8.88	41.1111
7	4	CXCL6	4.2	13.42	7.71	36.4884
7	4	CXCL6	4.2	11.77	8.51	41.9625
7	4	CXCL6	4.2	11.4	8.72	43.34
7	4	WNT16	4.6	11.06	9.46	46.1014
7	4	WNT16	4.6	11.72	9.46	44.6648
7	4	WNT16	4.6	10.4	9.89	48.7432
7	4	WNT16	4.6	10.9	9.94	47.6967
7	4	WNT16	4.6	11.04	9.54	46.3557
7	4	WNT16	4.6	10.57	9.46	47.2292
7	4	WNT16	4.6	10.7	10.15	48.6811
7	4	WNT16	4.6	9.55	9.85	50.7732
7	4	WNT16	4.6	10.95	9.83	47.3051
7	4	WNT16	4.6	10.67	9.58	47.3086
7	4	CXCL6-M	4.5	14.25	11.24	44.0957
7	4	CXCL6-M	4.5	12.84	11.18	46.5445
7	4	CXCL6-M	4.5	15.12	10.45	40.8682
7	4	CXCL6-M	4.5	10.66	12.34	53.6522
7	4	CXCL6-M	4.5	10.83	13.11	54.7619
7	4	CXCL6-M	4.5	10.64	10.75	50.2571
7	4	CXCL6-M	4.5	10.54	12.94	55.1107
7	4	CXCL6-M	4.5	9.13	11.44	55.615
7	4	CXCL6-M	4.5	11.38	11.04	49.2417
7	4	CXCL6-M	4.5	12.98	12.3	48.6551
7	4	CXCL6-M	4.5	15.12	13.61	47.3721
7	4	CONTROL	4.4	11.83	10.6	47.2581
7	4	CONTROL	4.4	12.56	10.65	45.8854
7	4	CONTROL	4.4	12.03	9.08	43.0128
7	4	CONTROL	4.4	12.2	9.95	44.921
7	4	CONTROL	4.4	10.64	9.91	48.2238
7	4	CONTROL	4.4	9.77	9.77	50
7	4	CONTROL	4.4	9.98	8.3	45.4048
7	4	CONTROL	4.4	9.45	9.98	51.3639
7	4	CONTROL	4.4	10.58	8.35	44.1099
7	4	CONTROL	4.4	9.93	7.3	42.368
7	5	CXCL6-M	5.4	12.89	10.95	45.9312
7	5	CXCL6-M	5.4	12.48	11.46	47.8697
7	5	CXCL6-M	5.4	12.84	10.62	45.2685
7	5	CXCL6-M	5.4	11.34	10.16	47.2558
7	5	CXCL6-M	5.4	10.23	10.73	51.1927
7	5	CXCL6-M	5.4	14.8	13.45	47.6106
7	5	CXCL6-M	5.4	15.05	11.24	42.7539
7	5	CXCL6-M	5.4	13.27	10.37	43.8663
7	5	CXCL6-M	5.4	11.2	12.96	53.6424
7	5	CXCL6-M	5.4	10.81	12.42	53.4653
7	5	CXCL6-M	5.4	11.15	11.7	51.2035
7	5	CXCL6	5.3	11.05	9.25	45.5665
7	5	CXCL6	5.3	11.95	7.64	38.9995
7	5	CXCL6	5.3	12.51	7.91	38.7365
7	5	CXCL6	5.3	13.18	9.3	41.3701
7	5	CXCL6	5.3	11.44	8.31	42.0759
7	5	CXCL6	5.3	12.48	9.29	42.6734
7	5	CXCL6	5.3	9.4	7.92	45.7275
7	5	CXCL6	5.3	10.21	9.15	47.2624
7	5	CXCL6	5.3	10.28	10.37	50.2179
7	5	CXCL6	5.3	11.42	7.14	38.4698
7	5	WNT16	5.5	11.52	10.43	47.5171
7	5	WNT16	5.5	11.7	10.64	47.6276
7	5	WNT16	5.5	11.11	10.15	47.7422
7	5	WNT16	5.5	10.01	11.78	54.0615
7	5	WNT16	5.5	10.17	9.77	48.997
7	5	WNT16	5.5	10.94	10.98	50.0912
7	5	WNT16	5.5	10.06	9.83	49.4218
7	5	WNT16	5.5	10.71	9.44	46.8486
7	5	WNT16	5.5	10.05	11	52.2565
7	5	WNT16	5.5	10.1	10.77	51.6052
7	5	CXCL6	5.2	10.36	11.36	52.302	very bitten. Separated to cage alone
7	5	CXCL6	5.2	9.62	13.19	57.8255
7	5	CXCL6	5.2	10.21	12.31	54.6625
7	5	CXCL6	5.2	11.07	11.83	51.6594
7	5	CXCL6	5.2	12.58	11.88	48.5691
7	5	CXCL6	5.2	11.03	13.83	55.6315
7	5	CXCL6	5.2	11.83	13.03	52.4135
7	5	CXCL6	5.2	10.63	12.7	54.4363
7	5	CXCL6	5.2	11.58	11.81	50.4917
7	5	CXCL6	5.2	11.49	11.36	49.7155
7	5	GFP	5.1	10.77	12.38	53.4773	very bitten. Separated to cage alone
7	5	GFP	5.1	10.1	11.15	52.4706
7	5	GFP	5.1	9.14	10.35	53.1042
7	5	GFP	5.1	11.43	11.65	50.4766
7	5	GFP	5.1	12.11	11.41	48.5119
7	5	GFP	5.1	10.16	11.27	52.5898
7	5	GFP	5.1	11.27	10.34	47.8482
7	5	GFP	5.1	11.06	12.12	52.2865
7	5	GFP	5.1	11.58	11.69	50.2364
7	5	GFP	5.1	12.09	12.3	50.4305
7	6	WNT16	6.6	9.87	10.53	51.6176
7	6	WNT16	6.6	11.69	10.07	46.2776
7	6	WNT16	6.6	8.91	6.92	43.7145
7	6	WNT16	6.6	6.73	8.17	54.8322
7	6	WNT16	6.6	8.3	8.76	51.3482
7	6	WNT16	6.6	9.49	8.87	48.3115
7	6	WNT16	6.6	9.4	8.65	47.9224
7	6	WNT16	6.6	9.54	9.04	48.6545
7	6	WNT16	6.6	10.18	9	46.9239
7	6	WNT16	6.6	10.23	9.55	48.2811
7	6	WNT16	6.6	8.93	8.97	50.1117
7	6	CXCL6-M	6.4	9.76	11.37	53.8097
7	6	CXCL6-M	6.4	10.66	12.1	53.1634
7	6	CXCL6-M	6.4	14.44	17.4	54.6482
7	6	CXCL6-M	6.4	12.72	15.99	55.6949
7	6	CXCL6-M	6.4	13.71	13.46	49.5399
7	6	CXCL6-M	6.4	10.39	14.15	57.661
7	6	CXCL6-M	6.4	13.06	12.87	49.6336
7	6	CXCL6-M	6.4	13.68	12.9	48.5327
7	6	CXCL6-M	6.4	11.83	13.78	53.8071
7	6	CXCL6-M	6.4	10.78	13.18	55.0083
7	6	CXCL6-M	6.4	11.32	13.55	54.4833
7	6	GFP	6.1	11.81	12.45	51.319
7	6	GFP	6.1	13.07	9.92	43.1492
7	6	GFP	6.1	15.12	9.45	38.4615
7	6	GFP	6.1	13.58	10.12	42.7004
7	6	GFP	6.1	14.06	10.27	42.2113
7	6	GFP	6.1	12.61	9.59	43.1982
7	6	GFP	6.1	13.12	9.9	43.0061
7	6	GFP	6.1	13.32	9.06	40.4826
7	6	GFP	6.1	14.43	10.19	41.3891
7	6	GFP	6.1	11.21	11.7	51.0694
7	6	GFP	6.1	13.76	9.21	40.0958
7	6	CXCL6	6.2	13.48	12.97	49.0359
7	6	CXCL6	6.2	12.42	12.19	49.5327
7	6	CXCL6	6.2	12.45	10.09	44.7649
7	6	CXCL6	6.2	11.88	12.04	50.3344
7	6	CXCL6	6.2	12.63	12.99	50.7026
7	6	CXCL6	6.2	12.09	12.29	50.4102
7	6	CXCL6	6.2	13.86	11.72	45.817
7	6	CXCL6	6.2	12.62	12.5	49.7611
7	6	CXCL6	6.2	12.88	13.33	50.8585
7	6	CXCL6	6.2	11.07	12.59	53.2122
7	6	CXCL6-M	6.3	13.71	10.89	44.2683
7	6	CXCL6-M	6.3	12.82	12.57	49.5077
7	6	CXCL6-M	6.3	12.82	9.06	41.4077
7	6	CXCL6-M	6.3	11.31	11.54	50.5033
7	6	CXCL6-M	6.3	12.1	12.28	50.3692
7	6	CXCL6-M	6.3	9.49	11.94	55.7163
7	6	CXCL6-M	6.3	12.03	12.81	51.57
7	6	CXCL6-M	6.3	12	12.43	50.8801
7	6	CXCL6-M	6.3	11.1	11.43	50.7324
7	6	CXCL6-M	6.3	11.13	12.68	53.2549
7	6	CXCL6-M	6.3	10.93	11.73	51.7652
7	6	CXCL6-M	6.3	11.02	10.35	48.4324
7	6	WNT16	6.5	10.8	12.3	53.2468
7	6	WNT16	6.5	13.56	10.15	42.8089
7	6	WNT16	6.5	12.19	10.5	46.2759
7	6	WNT16	6.5	11.69	10.15	46.4744
7	6	WNT16	6.5	12.2	11.99	49.5659
7	6	WNT16	6.5	12.38	12.34	49.9191
7	6	WNT16	6.5	11.79	12.42	51.3011
7	6	WNT16	6.5	11.88	12.19	50.644
7	6	WNT16	6.5	12.43	11.42	47.8826
7	6	WNT16	6.5	11.29	11.8	51.1044
7	6	WNT16	6.5	11.96	11.93	49.9372
8	6	WNT16	6.6	8.08	8.19	50.338
8	6	WNT16	6.6	8.5	10.69	55.7061
8	6	WNT16	6.6	8.48	9.73	53.4322
8	6	WNT16	6.6	7.92	9.72	55.102
8	6	WNT16	6.6	8.51	9.43	52.5641
8	6	WNT16	6.6	9.48	9.27	49.44
8	6	WNT16	6.6	8.91	9.69	52.0968
8	6	WNT16	6.6	8.25	10.8	56.6929
8	6	WNT16	6.6	8.97	10.87	54.7883
8	6	WNT16	6.6	9.59	10.79	52.9441
8	6	CXCL6	6.2	11.79	9.22	43.8839
8	6	CXCL6	6.2	12.74	11.85	48.1903
8	6	CXCL6	6.2	12.38	12.75	50.7362
8	6	CXCL6	6.2	11.78	12.78	52.0358
8	6	CXCL6	6.2	11.61	12.94	52.7088
8	6	CXCL6	6.2	13.93	12.28	46.8523
8	6	CXCL6	6.2	12.6	13.3	51.3514
8	6	CXCL6	6.2	12.25	11.64	48.7233
8	6	CXCL6	6.2	12.69	12.7	50.0197
8	6	CXCL6	6.2	11.3	12.01	51.523
8	6	GFP	6.1	12.13	12.34	50.4291
8	6	GFP	6.1	11.61	10.94	48.5144
8	6	GFP	6.1	12.24	10.61	46.4333
8	6	GFP	6.1	12.68	11.02	46.4979
8	6	GFP	6.1	11.52	10.4	47.4453
8	6	GFP	6.1	11.82	11.4	49.0956
8	6	GFP	6.1	12.3	12.82	51.035
8	6	GFP	6.1	13.17	12.48	48.655
8	6	GFP	6.1	12.94	11.48	47.0106
8	6	GFP	6.1	13.18	10.48	44.2942
8	6	WNT16	6.5	13.49	11.78	46.6165
8	6	WNT16	6.5	12.51	12.83	50.6314
8	6	WNT16	6.5	12.34	12.06	49.4262
8	6	WNT16	6.5	11.01	11.65	51.4122
8	6	WNT16	6.5	11.3	11.64	50.7411
8	6	WNT16	6.5	11.1	11.48	50.8415
8	6	WNT16	6.5	11.22	10.83	49.1156
8	6	WNT16	6.5	10.76	11.57	51.8137
8	6	WNT16	6.5	11.16	11.54	50.837
8	6	WNT16	6.5	11.79	11.75	49.915
8	6	WNT16	6.5	10.82	11.3	51.085
8	6	CXCL6-M	6.3	13.83	13.08	48.6065
8	6	CXCL6-M	6.3	14.03	12.66	47.4335
8	6	CXCL6-M	6.3	14.03	12.18	46.4708
8	6	CXCL6-M	6.3	13.9	12.69	47.7247
8	6	CXCL6-M	6.3	13.16	12.86	49.4235
8	6	CXCL6-M	6.3	12.7	12.93	50.4487
8	6	CXCL6-M	6.3	13.71	12.35	47.3906
8	6	CXCL6-M	6.3	14.1	10.78	43.328
8	6	CXCL6-M	6.3	12.58	12.67	50.1782
8	6	CXCL6-M	6.3	13.57	12.75	48.4422
8	6	CXCL6-M	6.4	15.58	11.07	41.5385
8	6	CXCL6-M	6.4	15.6	11.65	42.7523
8	6	CXCL6-M	6.4	14.53	12.93	47.0867
8	6	CXCL6-M	6.4	16.54	16.54	50
8	6	CXCL6-M	6.4	12.33	14.7	54.384
8	6	CXCL6-M	6.4	12.87	15.7	54.9527
8	6	CXCL6-M	6.4	13.68	16.18	54.1862
8	6	CXCL6-M	6.4	12.75	13.78	51.9412
8	6	CXCL6-M	6.4	14.9	14.72	49.6962
8	6	CXCL6-M	6.4	13.4	14.71	52.3301
8	1	GFP	1.1	10.73	11.24	51.1607
8	1	GFP	1.1	11.91	10	45.6413
8	1	GFP	1.1	12.6	11.28	47.2362
8	1	GFP	1.1	12.56	10.94	46.5532
8	1	GFP	1.1	11.14	10.9	49.4555
8	1	GFP	1.1	11.91	9.95	45.5169
8	1	GFP	1.1	11.71	11.14	48.7527
8	1	GFP	1.1	12.69	11.29	47.0809
8	1	GFP	1.1	12.49	12.58	50.1795
8	1	GFP	1.1	11.64	11.24	49.1259
8	1	CXCL6-M	1.5	13.35	11.39	46.0388
8	1	CXCL6-M	1.5	12.33	12.02	49.3634
8	1	CXCL6-M	1.5	13.35	10.62	44.3054
8	1	CXCL6-M	1.5	12.07	10.86	47.3615
8	1	CXCL6-M	1.5	10.44	11.12	51.577
8	1	CXCL6-M	1.5	10.07	10.38	50.7579
8	1	CXCL6-M	1.5	10.77	10.95	50.4144
8	1	CXCL6-M	1.5	10.37	12.14	53.9316
8	1	CXCL6-M	1.5	11.51	11.24	49.4066
8	1	CXCL6-M	1.5	11.5	12.96	52.9845
8	1	CXCL6-M	1.5	11.21	10.68	48.7894
8	1	GFP	1.2	11.23	10.72	48.8383
8	1	GFP	1.2	10.74	10.58	49.6248
8	1	GFP	1.2	12.27	11.95	49.3394
8	1	GFP	1.2	11.73	10.93	48.2348
8	1	GFP	1.2	12.07	11.38	48.5288
8	1	GFP	1.2	11.61	10.41	47.2752
8	1	GFP	1.2	11.13	10.94	49.5696
8	1	GFP	1.2	14.05	12.93	47.9244
8	1	GFP	1.2	10.9	10.77	49.7
8	1	GFP	1.2	10.18	10.31	50.3172
8	1	WNT16	1.6	12.22	12.15	49.8564
8	1	WNT16	1.6	11.04	14.35	56.5183
8	1	WNT16	1.6	9.16	13.35	59.307
8	1	WNT16	1.6	10.2	15.06	59.62
8	1	WNT16	1.6	10.54	14.37	57.6877
8	1	WNT16	1.6	12.28	14.46	54.0763
8	1	WNT16	1.6	11.12	14.17	56.0301
8	1	WNT16	1.6	10.5	14.14	57.3864
8	1	WNT16	1.6	10.61	12.91	54.8895
8	1	WNT16	1.6	10.84	12.76	54.0678
8	1	CXCL6	1.3	16.38	11.68	41.6251
8	1	CXCL6	1.3	14.87	10.73	41.9141
8	1	CXCL6	1.3	16.26	12.4	43.2659
8	1	CXCL6	1.3	14.57	11.55	44.219
8	1	CXCL6	1.3	13.42	12.38	47.9845
8	1	CXCL6	1.3	14.75	12.96	46.7701
8	1	CXCL6	1.3	14.76	13.07	46.9637
8	1	CXCL6	1.3	14.75	14.47	49.5209
8	1	CXCL6	1.3	13.3	14.7	52.5
8	1	CXCL6	1.3	13.14	12.51	48.7719
8	1	CXCL6	1.4	11.14	10.39	48.2582
8	1	CXCL6	1.4	10.64	10.2	48.9443
8	1	CXCL6	1.4	10.61	9.42	47.0295
8	1	CXCL6	1.4	10.5	11.36	51.9671
8	1	CXCL6	1.4	10.86	11.33	51.059
8	1	CXCL6	1.4	10.9	10.44	48.9222
8	1	CXCL6	1.4	11.6	11.27	49.2785
8	1	CXCL6	1.4	12.25	10.5	46.1538
8	1	CXCL6	1.4	11.99	10.33	46.2814
8	1	CXCL6	1.4	11.3	11.31	50.0221
8	2	CXCL6-M	2.3	11.49	10.69	48.1966
8	2	CXCL6-M	2.3	11.9	9.53	44.4704
8	2	CXCL6-M	2.3	12.88	12.09	48.4181
8	2	CXCL6-M	2.3	10.85	11.53	51.5192
8	2	CXCL6-M	2.3	11.47	12.12	51.3777
8	2	CXCL6-M	2.3	11.66	12.05	50.8224
8	2	CXCL6-M	2.3	9.33	9.35	50.0535
8	2	CXCL6-M	2.3	11.02	11.43	50.9131
8	2	CXCL6-M	2.3	11.01	12.36	52.8883
8	2	CXCL6-M	2.3	11.47	11.74	50.5816
8	2	CXCL6-M	2.4	10.09	10.18	50.222
8	2	CXCL6-M	2.4	9.56	10.52	52.3904
8	2	CXCL6-M	2.4	9.01	10.15	52.9749
8	2	CXCL6-M	2.4	9.48	9.7	50.5735
8	2	CXCL6-M	2.4	9.46	10.89	53.5135
8	2	CXCL6-M	2.4	9.31	10.58	53.1926
8	2	CXCL6-M	2.4	9.53	10.2	51.6979
8	2	CXCL6-M	2.4	11.19	10.84	49.2056
8	2	CXCL6-M	2.4	11.63	10.81	48.1729
8	2	CXCL6-M	2.4	12.17	12.64	50.9472
8	2	WNT16	2.5	11.37	12.24	51.8424
8	2	WNT16	2.5	11.18	11.71	51.1577
8	2	WNT16	2.5	11.48	12.25	51.6224
8	2	WNT16	2.5	12.18	11.04	47.5452
8	2	WNT16	2.5	11.95	12.45	51.0246
8	2	WNT16	2.5	11.46	10.98	48.9305
8	2	WNT16	2.5	12.03	11.42	48.6994
8	2	WNT16	2.5	12.28	12.03	49.4858
8	2	WNT16	2.5	12.47	12.42	49.8996
8	2	WNT16	2.5	11.16	13.21	54.206
8	2	WNT16	2.6	13.75	11.96	46.5189
8	2	WNT16	2.6	15.96	13.47	45.7696
8	2	WNT16	2.6	11.54	11.13	49.0957
8	2	WNT16	2.6	13.59	12.59	48.0901
8	2	WNT16	2.6	14.93	11.69	43.9144
8	2	WNT16	2.6	15.68	11.38	42.0547
8	2	WNT16	2.6	15.1	13.36	46.9431
8	2	WNT16	2.6	13.13	12.37	48.5098
8	2	WNT16	2.6	11.03	11.7	51.4738
8	2	WNT16	2.6	12.08	11.66	49.1154
8	2	GFP	2.1	13.6	12.54	47.9725
8	2	GFP	2.1	13.09	12.15	48.1379
8	2	GFP	2.1	11.46	13.01	53.1671
8	2	GFP	2.1	12.88	13.6	51.3595
8	2	GFP	2.1	13.55	13.56	50.0184
8	2	GFP	2.1	13.48	13.43	49.9071
8	2	GFP	2.1	10.78	12.27	53.2321
8	2	GFP	2.1	12.87	11.39	46.9497
8	2	GFP	2.1	11.91	11.23	48.5307
8	2	GFP	2.1	11.31	11.52	50.4599
8	2	CXCL6	2.2	13.27	14.68	52.5224
8	2	CXCL6	2.2	13.09	12.91	49.6538
8	2	CXCL6	2.2	14.17	11.42	44.6268
8	2	CXCL6	2.2	12.93	11.66	47.4176
8	2	CXCL6	2.2	12.57	11.97	48.7775
8	2	CXCL6	2.2	13.55	12.55	48.0843
8	2	CXCL6	2.2	14.55	12.27	45.7494
8	2	CXCL6	2.2	14.35	12.93	47.3974
8	2	CXCL6	2.2	11.96	11.78	49.6209
8	2	CXCL6	2.2	12.9	10.04	43.7663
8	3	WNT16	3.5	9.83	9.37	48.8021
8	3	WNT16	3.5	9.51	10.33	52.0665
8	3	WNT16	3.5	10.8	11.35	51.2415
8	3	WNT16	3.5	10.56	11.17	51.4036
8	3	WNT16	3.5	10.5	11.59	52.4672
8	3	WNT16	3.5	11.26	11.06	49.552
8	3	WNT16	3.5	11.71	11.13	48.7303
8	3	WNT16	3.5	11.47	10.67	48.1933
8	3	WNT16	3.5	12.75	11.05	46.4286
8	3	WNT16	3.5	11.65	11.09	48.7687
8	3	CONTROL	3.6	12.82	10.12	44.1151
8	3	CONTROL	3.6	12.81	11.6	47.5215
8	3	CONTROL	3.6	12.15	10.57	46.5229
8	3	CONTROL	3.6	9.64	10.27	51.5821
8	3	CONTROL	3.6	11.56	10.52	47.6449
8	3	CONTROL	3.6	10.56	10.67	50.2591
8	3	CONTROL	3.6	11.37	11.27	49.7792
8	3	CONTROL	3.6	10.38	9.7	48.3068
8	3	CONTROL	3.6	11.23	11.64	50.8964
8	3	CONTROL	3.6	10.03	9.06	47.4594
8	3	GFP	3.1	10.57	11.91	52.9804
8	3	GFP	3.1	10.55	12.42	54.0705
8	3	GFP	3.1	11.35	11.2	49.6674
8	3	GFP	3.1	12.45	12.1	49.2872
8	3	GFP	3.1	10.65	10.8	50.3497
8	3	GFP	3.1	11.2	10.91	49.3442
8	3	GFP	3.1	11.27	11.53	50.5702
8	3	GFP	3.1	10.65	11.3	51.4806
8	3	GFP	3.1	12.15	11.18	47.9211
8	3	GFP	3.1	12.97	10.26	44.167
8	3	CXCL6-M	3.4	11.89	12.9	52.0371
8	3	CXCL6-M	3.4	12.62	10.22	44.7461
8	3	CXCL6-M	3.4	11.43	11.18	49.4471
8	3	CXCL6-M	3.4	12.77	12.45	49.3656
8	3	CXCL6-M	3.4	11.12	12.29	52.4989
8	3	CXCL6-M	3.4	10.97	11.27	50.6745
8	3	CXCL6-M	3.4	10.57	11.9	52.9595
8	3	CXCL6-M	3.4	11.63	9.81	45.7556
8	3	CXCL6-M	3.4	12.73	13.2	50.9063
8	3	CXCL6-M	3.4	12.91	11.18	46.4093
8	3	GFP	3.2	10.88	9.02	45.3266
8	3	GFP	3.2	9.58	8.9	48.1602
8	3	GFP	3.2	8.56	9.37	52.2588
8	3	GFP	3.2	9.53	8.97	48.4865
8	3	GFP	3.2	9.15	8.53	48.2466
8	3	GFP	3.2	10.56	9.68	47.8261
8	3	GFP	3.2	10.75	10.59	49.6251
8	3	GFP	3.2	11.06	11.2	50.3145
8	3	GFP	3.2	11.56	10.77	48.2311
8	3	GFP	3.2	12.72	10.99	46.3518
8	3	CXCL6	3.3	12.68	8.89	41.2146
8	3	CXCL6	3.3	10.88	8.9	44.9949
8	3	CXCL6	3.3	10.97	8.09	42.4449
8	3	CXCL6	3.3	10.2	8.57	45.658
8	3	CXCL6	3.3	10.02	10.36	50.8342
8	3	CXCL6	3.3	9.58	10.79	52.9701
8	3	CXCL6	3.3	10.85	9.85	47.5845
8	3	CXCL6	3.3	11.22	9.37	45.5075
8	3	CXCL6	3.3	11.94	10.04	45.6779
8	3	CXCL6	3.3	11.38	9.82	46.3208
8	4	WNT16	4.6	9.41	10.01	51.5448
8	4	WNT16	4.6	9.5	9.63	50.3398
8	4	WNT16	4.6	10.46	10.62	50.3795
8	4	WNT16	4.6	10.12	10.49	50.8976
8	4	WNT16	4.6	9.86	10.33	51.1639
8	4	WNT16	4.6	10.03	10.61	51.405
8	4	WNT16	4.6	9.25	10.65	53.5176
8	4	WNT16	4.6	8.86	10.12	53.3193
8	4	WNT16	4.6	9.12	10.18	52.7461
8	4	WNT16	4.6	8.82	9.95	53.0101
8	4	GFP	4.1	10.57	11.25	51.5582
8	4	GFP	4.1	9.85	10.44	51.4539
8	4	GFP	4.1	9.9	11.21	53.1028
8	4	GFP	4.1	11.27	9.04	44.5101
8	4	GFP	4.1	9.72	11.14	53.4036
8	4	GFP	4.1	9.63	11.73	54.9157
8	4	GFP	4.1	11.09	10.14	47.7626
8	4	GFP	4.1	8.75	11.58	56.9602
8	4	GFP	4.1	11.44	11.13	49.3132
8	4	GFP	4.1	11.85	9.74	45.1135
8	4	CONTROL	4.4	9.37	8.65	48.0022
8	4	CONTROL	4.4	12.61	8.62	40.6029
8	4	CONTROL	4.4	11.5	8.93	43.7102
8	4	CONTROL	4.4	10.97	9.2	45.6123
8	4	CONTROL	4.4	10.87	8.74	44.5691
8	4	CONTROL	4.4	11.05	8.999	44.885
8	4	CONTROL	4.4	11.05	9.51	46.2549
8	4	CONTROL	4.4	10.59	9.51	47.3134
8	4	CONTROL	4.4	9.66	8.78	47.6139
8	4	CONTROL	4.4	13.53	9.45	41.1227
8	4	CXCL6-M	4.5	12.44	11.69	48.4459
8	4	CXCL6-M	4.5	11.93	11.14	48.2878
8	4	CXCL6-M	4.5	11.66	10.89	48.2927
8	4	CXCL6-M	4.5	12.19	11.46	48.4567
8	4	CXCL6-M	4.5	11.73	10.51	47.2572
8	4	CXCL6-M	4.5	12.12	12.02	49.7929
8	4	CXCL6-M	4.5	10.33	10.37	50.0966
8	4	CXCL6-M	4.5	11.53	11.69	50.3445
8	4	CXCL6-M	4.5	10.96	10.87	49.7939
8	4	CXCL6-M	4.5	11.93	11.75	49.6199
8	4	CXCL6	4.2	12.92	11.51	47.1142
8	4	CXCL6	4.2	13.08	10.99	45.6585
8	4	CXCL6	4.2	12.69	11	46.4331
8	4	CXCL6	4.2	12.67	10.98	46.4271
8	4	CXCL6	4.2	13.13	11.74	47.2055
8	4	CXCL6	4.2	12.72	11.08	46.5546
8	4	CXCL6	4.2	12.35	9.84	44.3443
8	4	CXCL6	4.2	11.73	11.16	48.7549
8	4	CXCL6	4.2	13.15	12	47.7137
8	4	CXCL6	4.2	10.87	10.22	48.459
8	5	WNT16	5.5	8.55	8.56	50.0292
8	5	WNT16	5.5	8.7	9.41	51.9602
8	5	WNT16	5.5	11.79	11.03	48.3348
8	5	WNT16	5.5	12.46	11.82	48.682
8	5	WNT16	5.5	11.3	12	51.5021
8	5	WNT16	5.5	10.37	10.84	51.108
8	5	WNT16	5.5	9.05	9.64	51.5784
8	5	WNT16	5.5	8.8	10.75	54.9872
8	5	WNT16	5.5	8.3	10.17	55.0623
8	5	WNT16	5.5	9.29	8.69	48.3315
8	5	CXCL6	5.3	9.26	11.3	54.9611
8	5	CXCL6	5.3	10.82	10.11	48.3039
8	5	CXCL6	5.3	9.01	10.86	54.6553
8	5	CXCL6	5.3	9.8	10.84	52.5194
8	5	CXCL6	5.3	12.59	11.85	48.4861
8	5	CXCL6	5.3	11.34	11.39	50.11
8	5	CXCL6	5.3	10.84	12.46	53.4764
8	5	CXCL6	5.3	11.2	9.88	46.8691
8	5	CXCL6	5.3	11.81	10.46	46.969
8	5	CXCL6	5.3	11.15	11.01	49.6841
8	5	CXCL6-M	5.4	12.3	11.95	49.2784
8	5	CXCL6-M	5.4	13.02	10.37	44.3352
8	5	CXCL6-M	5.4	12.69	10.89	46.1832
8	5	CXCL6-M	5.4	10.93	11.47	51.2054
8	5	CXCL6-M	5.4	11.68	10.86	48.181
8	5	CXCL6-M	5.4	10.98	10.98	50
8	5	CXCL6-M	5.4	11.24	11.98	51.5935
8	5	CXCL6-M	5.4	11.91	11.82	49.8104
8	5	CXCL6-M	5.4	12.06	11.69	49.2211
8	5	CXCL6-M	5.4	12.21	12.67	50.9244
8	5	CXCL6	5.2	8.16	9.99	55.0413	scaby but getting better
8	5	CXCL6	5.2	8.82	8.2	48.1786
8	5	CXCL6	5.2	11.42	11.75	50.7121
8	5	CXCL6	5.2	11.14	9.13	45.0419
8	5	CXCL6	5.2	9.45	9.49	50.1056
8	5	CXCL6	5.2	10.38	8.86	46.0499
8	5	CXCL6	5.2	9.26	9.89	51.6449
8	5	CXCL6	5.2	9.95	9.99	50.1003
8	5	CXCL6	5.2	9.77	9.88	50.2799
8	5	CXCL6	5.2	9.46	8.42	47.0917
8	5	GFP	5.1	9.73	8.85	47.6319	almost healed but bald patches
8	5	GFP	5.1	10.28	8.93	46.4862
8	5	GFP	5.1	9.34	9.38	50.1068
8	5	GFP	5.1	12.34	11.16	47.4894
8	5	GFP	5.1	11.5	10.56	47.8694
8	5	GFP	5.1	10.45	9.4	47.3552
8	5	GFP	5.1	10.81	9.97	47.9788
8	5	GFP	5.1	11.19	10.82	49.1595
8	5	GFP	5.1	10.5	10.21	49.2999
8	5	GFP	5.1	11.06	10.32	48.2694
8	5	GFP	5.1	12	10.72	47.1831
8	6	WNT16	6.6	8.08	8.19	50.338
8	6	WNT16	6.6	8.5	10.69	55.7061
8	6	WNT16	6.6	8.48	9.73	53.4322
[truncated: 3,074 more rows]

## Sheet: Pivot table
														Scrambled without RNAseq	siRNA without RNAseq
Average of Pain	Column Labels													47.0516	53.7926		47.0516	vehicle
Row Labels	-6	6	36	50	64	71	75	Grand Total		At day 36: No significant differences				49.3171	50.7354		45.1111
None	47.0414	50.0811	47.5915	48.5026	46.7308	45.0433	46.9505	47.4056						45.1111	52.7763		45.5568
Scrambled														45.5568	50.1296		46.9779	yellow=opioid analgesic
1.3	47.843	49.4411	46.2107	48.7675	48.3074	48.0197	47.0516	47.9101			Scrambled vs siRNA t-test @ day 50	p=0.00249		49.3274	48.3943		47.1428	49
2.5	49.2566	49.0585	43.0167	47.9821	45.3228	46.2139	49.3171	47.2619			Scrambled vs washout @ day 50	p=0.056		47.1428	49.0529		46.2267	50
2.6	49.2964	50.7807	51.2523	48.897	50.2464	44.9346	45.1111	48.9706			siRNA vs washout @ day 50	p=0.246		46.2267	49.5285		45.5687	48
3.5	47.7193	49.5803	46.102	51.3175	46.782	43.8279	45.5568	47.4263						45.5687	51.0061		44.9652	49
3.6	46.0245	50.5607	50.8055	49.3602	47.9202	42.3561	49.3274	48.3176		47.9124	0.142842			46.9779	48.3827		0.779961	0.00452054
4.5	52.3311	48.277	51.2049	51.4694	50.1163	45.1767	44.5751	49.228		48.8293	0.00183465			47.8261	46.7344
4.6	49.9552	49.27	50.4756	49.4839	46.6914	43.738	47.1428	48.127			#DIV/0!			44.9652	48.968
5.5	50.7169	51.7051	51.4628	47.6031	48.971	46.8335	45.2226	48.9259						46.8247	49.9546
5.6	49.8921	51.8123	50.0767	49.996	49.9291	45.7754	46.2267	49.1685			Scrambled vs siRNA t-test @ day 71	1.42178e-09
6.5	50.0248	49.9843	50.6789	49.9103	49.3715	47.1247	45.1361	48.8861			Scrambled vs washout @ day 71	0.00862456
6.6	53.1114	50.1772	49.4113	44.3079	46.711	44.3018	45.5687	47.282			siRNA vs washout @ day 71	0.000300367				For RNAseq
7.5	51.9082	51.228	48.7162	46.7981	45.4084	46.4993	42.5048	47.6227						0.000606903		Scrambled	siRNA
7.6	50.1075	50.2983	46.8061	47.1411	47.8518	45.1567	46.9779	47.6938			Scrambled vs siRNA t-test @ day 75	2.93332e-06				44.58	50.53
8.5	50.7087	49.2504	51.9518	49.0304	53.4404	41.536	47.8261	49.2327			Scrambled vs washout @ day 75	0.0174157				45.22	49.73
8.6	50.6738	50.9456	52.4794	46.1056	48.9508	44.2996	44.9652	48.5878			siRNA vs washout @ day 75	0.00365543				45.14	50.01
siRNA																42.5	49.57
1.1	48.25	48.5259	48.3577	50.4664	51.2482	48.0882	50.3521	49.3287
2.1	59.716	51.5455	52.5111	52.6657	52.4934	50.8866	53.7926	53.1041		51.2666						0.000159571
2.2	45.9738	47.591	51.6918	49.8718	49.2441	49.7485	50.7354	49.5649		48.3772
3.1	49.0064	51.6083	48.8839	49.1803	50.089	50.8312	52.7763	50.3084
3.2	49.9622	49.0651	50.8576	49.051	52.6448	50.4222	49.7284	50.2314
4.1	49.3119	49.8575	52.5089	52.755	50.9161	50.0431	50.0124	50.5633
4.2	47.3039	50.345	53.155	49.7738	52.2306	49.9792	50.1296	50.3364
5.1	48.7809	50.2957	51.6839	49.6259	48.2575	49.2657	48.3943	49.4429
5.2	49.3942	44.9045	49.5202	50.4237	45.8847	48.0936	49.0529	47.8597
6.1	48.8169	52.754	51.009	49.2653	51.0245	50.5033	49.5285	50.4836
6.2	54.4301	51.8888	46.5032	51.4861	50.4225	49.6307	51.0061	50.8542
7.1	49.2616	51.0573	50.6271	50.2784	45.2919	49.9032	48.3827	49.2194
7.2	51.0934	52.6861	50.5752	53.6458	51.8809	50.6099	49.571	51.5599
8.1	48.0546	50.0546	50.1237	49.7622	44.3399	48.2766	46.7344	48.1839
8.2	50.8302	51.9089	50.8579	50.8133	49.9155	48.7429	48.968	50.3038
Washout	50.3008	49.5696	50.1637	49.8309	49.5081	47.124	47.8394	49.2425
Grand Total	49.9486	49.9824	50.0009	49.5894	49.0887	47.2519	47.9068	49.1466		49.0887
										#DIV/0!
None	47.0414	50.0811	47.5915	48.5026	46.7308	45.0433	46.9505	47.4056
Scrambled	49.9347	50.1559	49.5527	48.5663	48.4168	45.149	46.1594	48.3187
siRNA	50.0101	50.1774	50.5808	50.5686	49.6563	49.6634	49.9379	50.0884
Washout	50.3008	49.5696	50.1637	49.8309	49.5081	47.124	47.8394	49.2425
