# Supplementary material for: Disease modification and symptom relief in osteoarthritis using a mutated GCP‐2/CXCL6 chemokine
Source: EMBO Mol Med. 2022 Dec 12;15(1):e16218. doi: 10.15252/emmm.202216218 (PMC9832835; doi:10.15252/emmm.202216218)
Supplement: Supplementary file 8 — Source Data for Figure 5 [file EMMM-15-e16218-s009.zip › F5/Scripts Fig5/mouse legend.xlsx]

## Sheet: Sheet1
cage	mouse	treatment			cage	mouse	treatment
1	1.1	GFP
	1.2	GFP			1	1	GCP2		7.1
	1.3	GCP2				2	3X		72
	1.4	GCP2				3	WNT16		7.3
	1.5	3X				4	GFP		7.4
	1.6	WNT16				5	GFP		7.5
2	2.1	GFP			2	1	WNT16		8.1
	2.2	GCP2				2	GFP		8.2
	2.3	3X				3	GCP2		8.3
	2.4	3X				4	CONTROL		8.4
	2.5	WNT16				5	3X		8.5
	2.6	WNT16
					3	1	WNT16		9.1
3	3.1	GFP				2	GCP2		9.2
	3.2	GFP				3	GCP2		9.3
	3.3	GCP2				4	3X		9.4
	3.4	3X				5	WNT16		9.5
	3.5	WNT16
	3.6	CONTROL			4	1	GFP		10.1
						2	GCP2		10.2
4	4.1	GFP				3	3X		10.3
	4.2	GCP2				4	WNT16		10.4
	4.3	CONTROL				5	GFP		10.5
	4.4	3X
	4.5	WNT16			5	1	3X		11.1
						2	3X		11.2
5	5.1	GFP				3	GCP2		11.3
	5.2	GCP2				4	WNT16		11.4
	5.3	GCP2				5	GFP		11.5
	5.4	3X
	5.5	WNT16			6	1	GCP2		12.1
						2	WNT16		12.2
6	6.1	GFP				3	GFP		12.3
	6.2	GCP2				4	3X		12.4
	6.3	3X				5	CONTROL		12.5
	6.4	3X
	6.5	WNT16
	6.6	WNT16

## Sheet: mouse legend
mouse	treatment	cage
1.1	GFP	1
1.2	GFP	1
1.3	GCP2	1
1.4	GCP2	1
1.5	3X	1
1.6	WNT16	1
2.1	GFP	2
2.2	GCP2	2
2.3	3X	2
2.4	3X	2
2.5	WNT16	2
2.6	WNT16	2
3.1	GFP	3
3.2	GFP	3
3.3	GCP2	3
3.4	3X	3
3.5	WNT16	3
3.6	CONTROL	3
4.1	GFP	4
4.2	GCP2	4
4.4	CONTROL	4
4.5	3X	4
4.6	WNT16	4
5.1	GFP	5
5.2	GCP2	5
5.3	GCP2	5
5.4	3X	5
5.5	WNT16	5
6.1	GFP	6
6.2	GCP2	6
6.3	3X	6
6.4	3X	6
6.5	WNT16	6
6.6	WNT16	6
7.1	GCP2	7
72	3X	7
7.3	WNT16	7
7.4	GFP	7
7.5	GFP	7
8.1	WNT16	8
8.2	GFP	8
8.3	GCP2	8
8.4	CONTROL	8
8.5	3X	8
9.1	WNT16	9
9.2	GCP2	9
9.3	GCP2	9
9.4	3X	9
9.5	WNT16	9
10.1	GFP	10
10.2	GCP2	10
10.3	3X	10
10.4	WNT16	10
10.5	GFP	10
11.1	3X	11
11.2	3X	11
11.3	GCP2	11
11.4	WNT16	11
11.5	GFP	11
12.1	GCP2	12
12.2	WNT16	12
12.3	GFP	12
12.4	3X	12
12.5	CONTROL	12
