# Supplementary material for: Disease modification and symptom relief in osteoarthritis using a mutated GCP‐2/CXCL6 chemokine
Source: EMBO Mol Med. 2022 Dec 12;15(1):e16218. doi: 10.15252/emmm.202216218 (PMC9832835; doi:10.15252/emmm.202216218)
Supplement: Supplementary file 8 — Source Data for Figure 5 [file EMMM-15-e16218-s009.zip › F5/Scripts Fig5/Osteophytes_sara.xlsx]

## Sheet: area
Mouse	section	Area	notes
1.1	9	61009.7
1.1	24	50749.6
1.1	41	78295.7
1.1	74	72982.5
1.1	122	44454.1
1.2	15	61211.6
1.2	31	90360.9
1.2	48	64181.7
1.2	65	58380.8
1.3	70	60221.4
1.3	89	55705.3
1.3	104	19297.9
1.3	119	21075.4
1.3	137	24440.1
1.3	151	39950.4
1.3	168	43857.5
1.3	184	40915.8
1.4	40	52449.4
1.4	56	38783.3
1.5	32	36599.9
1.5	63	44212.3
1.5	77	29778.1
1.5	97	47546.4
2.2	69	20006
2.2	100	61687.2
2.2	116	43623.6
2.2	131	53056
2.3	64	84230
2.3	16	38093.9
2.3	49	30671.2
2.3	81	27202.7
2.3	97	22092.1
2.3	111	26709.2
2.3	127	22547.8
2.4	53	79958
2.4	70	51690.9
2.4	86	40311.1
2.4	102	54199.4
2.4	118	36042
3.1	47	24376.7
3.1	64	49878
3.1	112	23892.5
3.1	127	48360.3
3.2	94	52976.4
3.2	111	54315.4
3.2	127	32462.1
3.2	143	35906.3
3.3	47	61021.4
3.3	4	42422.4
3.3	79	68947.8
3.3	97	59664.4
3.3	112	63077.6
3.4	6	25655.3
3.4	20	32076.6
3.4	36	22157.6
3.4	68	24189.1
3.4	116	32373.2
3.5	31	34697.2
3.5	64	22818.5
3.5	80	21937.5
3.5	95	23460.6
3.6	19	57499
3.6	37	69085.2
3.6	53	97364.7
3.6	83	84112.4
3.6	100	40264.5
3.6	132	34486.9
4.1	32	79296
4.1	48	50169.1
4.2	1	37229.8
4.2	16	38077.3
4.2	64	39554.3
4.2	47	35570.9
4.4	2	38494.2
4.4	33	72844
4.4	15	79171.5
4.5	31	91187.9
4.5	65	36489.5
4.5	80	31115.7
5.1	8	47468.1
5.1	32	61051.3
5.1	40	47947.3
5.2	32	52829.4
5.2	49	51967.1
5.2	80	43541.2
5.2	96	47966.5	?
5.2	128	52230.5	?
5.4	16	47595
5.4	32	20526.8
5.4	47	32849
5.4	65	34070.1
5.4	80	41202.8
5.4	97	64551.9
6.1	33	63270.8
6.1	48	79756
6.1	63	45745.6
6.1	96	49485.3
6.1	113	31628.6
6.2	15	46596.6
6.2	31	42203.9
6.2	49
6.3	31
6.3	33
6.3	48

## Sheet: Sheet2
1	61240.4						87108.4
2	50749.6						72186.2
3	78295.7						111368
4	72982.5						103810
5	44454.1						63231.6
6	61214.6						87071.6
7	90360.9						128529
8	64181.7						91292.1
9	58380.8						83040.9
10	60221.4						85658.9
11	55705.3						79235.2
12	19297.9						27449.4
13	21075.4						29977.6
14	24440.1						34763.6
15	39950.4						56825.4
16	43857.5						62383
17	40915.8						58198.7
18	52449.4						74604
19	38783.3						55165.4
20	36599.9						52059.6
21	44212.3						62887.6
22	29778.1						42356.3
23	47546.4						67629.9
24	20006						28456.6
25	61687.2						87743.8
26	43623.6						62050.2
27	53056						75466.9
28	84230						119809
29	38093.9						54184.8
30	30671.2						43626.8
31	27202.7						38693.1
32	22092.1						31423.7
33	26709.2						37991.2
34	22547.8						32072
35	79958						113732
36	51690.9						73525.1
37	40311.1						57338.5
38	54199.4						77093.3
39	36042						51266.2
40	24376.7						34673.4
41	49878						70946.5
42	23892.5						33984.6
43	48360.3						68787.7
44	52976.4						75353.7
45	54315.4						77258.3
46	32462.1						46174.1
47	35906.3						51073.1
48	61021.4						86796.9
49	42422.4						60341.6
50	68947.8						98071.4
51	59664.4						84866.6
52	63077.6						89721.5
53	25655.3						36492.1
54	32076.6						45625.8
55	22157.3						31516.5
56	24189.1						34406.5
57	32373.2						46047.7
58	34697.2						49353.3
59	22818.5						32457
60	21937.5						31203.9
61	23460.6						33370.3
62	57499						81786.6
63	69085.2						98266.8
64	97364.7						138492
65	84112.4						119642
66	40264.5						57272.2
67	34486.9						49054.2
68	79296						112791
69	50169.1						71360.6
70	37229.8						52955.7
71	38077.3						54161.2
72	39554.3						56262
73	35572.9						50598.9
74	38494.2						54754.2
75	72844						103613
76	79171.5						112614
77	91187.9						129706
78	36489.5						51902.7
79	31115.7						44258.9
80	47468.1						67518.6
81	61051.3						86839.3
82	47947.3						68200.2
83	52829.4						75144.6
84	51967.1						73918
85	43541.2						61933
86	47966.5						68227.6
87	52230.5						74292.6
88	47595						67699.2
89	20526.8						29197.3
90	32849	1	46604.4		1.41874		46604.4
91	34070.1	2	48514.7		1.42396		48514.7
92	41202.8	3	58661.8		1.42373		58661.8
93	64551.9	4	91935.9		1.42422		91935.9
94	63270.8	5	90114.8		1.42427		90114.8
95	79756	6	113634		1.42477		113634
96	45745.6	7	65160.2		1.4244		65160.2
97	49485.3	8	70487.7		1.42442		70487.7
98	31628.6	9	45033.9		1.42383		45033.9
99	46596.6	10	66378.7		1.42454		66378.7
100	36682.3	11	52262.8		1.42474		52262.8
		12	63145				63145
		13	74050.5				74050.5
		14	57517.5				57517.5
		15	63671.8				63671.8
		16	60129.7				60129.7
		17	38462.5				38462.5
		18	22148.9				22148.9
		19	58661.4				58661.4
		20	30053.6				30053.6
		21	18915				18915
		22	18773.1				18773.1
		23	45051.5				45051.5
		24	69021.3				69021.3
		25	45467.8				45467.8
		26	67654.2				67654.2
		27	92645.8				92645.8
		28	75893.5				75893.5
		29	47848.4				47848.4
		30	31944.1				31944.1
		31	32197.6				32197.6
		32	33781.7				33781.7
		33	94855.7				94855.7
		34	81128.5				81128.5
		35	73956.2				73956.2
		36	101037				101037
		37	83783.7				83783.7
		38	64168.3				64168.3
		39	55034.3				55034.3
		40	31156.3				31156.3
		41	42283.8				42283.8
		42	29849				29849
		43	33742.4				33742.4
		44	32126.6				32126.6
		45	50267.4				50267.4
		46	69671.2				69671.2
		47	40417.8				40417.8
		48	40417.8				40417.8
		49	69671.2				69671.2
		50	50267.4				50267.4
		51	32126.6				32126.6
		52	33742.4				33742.4
		53	29849				29849
		54	42283.8				42283.8
		55	31156.3				31156.3
		56	55034.3				55034.3
		57	64168.3				64168.3
		58	83783.7				83783.7
		59	101037				101037
		60	73956.2				73956.2
		61	81128.5				81128.5
		62	94855.7				94855.7
		63	33781.7				33781.7
		64	32197.6				32197.6
		65	31944.1				31944.1
		66	47848.4				47848.4
		67	75893.5				75893.5
		68	92645.8				92645.8
		69	67654.2				67654.2
		70	45467.8				45467.8
		71	69021.3				69021.3
		72	45051.5				45051.5
		73	18773.1				18773.1
		74	18915				18915
		75	30053.6				30053.6
		76	58661.4				58661.4
		77	22148.9				22148.9
		78	38462.5				38462.5
		79	60129.7				60129.7
		80	63671.8				63671.8
		81	57517.5				57517.5
		82	74050.5				74050.5
		83	63145				63145
		84	52262.8				52262.8
		85	66378.7				66378.7
		86	45033.9				45033.9
		87	73126				73126
		88	65160.2				65160.2
		89	113634				113634
		90	90689.8				90689.8
		91	91935.9				91935.9
		92	58661.8				58661.8
		93	48514.7				48514.7

## Sheet: all
Mouse	section	Area	notes
1.1	9	87108.4
1.1	24	72186.2
1.1	41	111368
1.1	74	103810
1.1	122	63231.6
1.2	15	87071.6
1.2	31	128529
1.2	48	91292.1
1.2	65	83040.9
1.3	70	85658.9
1.3	89	79235.2
1.3	104	27449.4
1.3	119	29977.6
1.3	137	34763.6
1.3	151	56825.4
1.3	168	62383
1.3	184	58198.7
1.4	40	74604
1.4	56	55165.4
1.5	32	52059.6
1.5	63	62887.6
1.5	77	42356.3
1.5	97	67629.9
2.2	69	28456.6
2.2	100	87743.8
2.2	116	62050.2
2.2	131	75466.9
2.3	64	119809
2.3	16	54184.8
2.3	49	43626.8
2.3	81	38693.1
2.3	97	31423.7
2.3	111	37991.2
2.3	127	32072
2.4	53	113732
2.4	70	73525.1
2.4	86	57338.5
2.4	102	77093.3
2.4	118	51266.2
3.1	47	34673.4
3.1	64	70946.5
3.1	112	33984.6
3.1	127	68787.7
3.2	94	75353.7
3.2	111	77258.3
3.2	127	46174.1
3.2	143	51073.1
3.3	47	86796.9
3.3	4	60341.6
3.3	79	98071.4
3.3	97	84866.6
3.3	112	89721.5
3.4	6	36492.1
3.4	20	45625.8
3.4	36	31516.5
3.4	68	34406.5
3.4	116	46047.7
3.5	31	49353.3
3.5	64	32457
3.5	80	31203.9
3.5	95	33370.3
3.6	19	81786.6
3.6	37	98266.8
3.6	53	138492
3.6	83	119642
3.6	100	57272.2
3.6	132	49054.2
4.1	2	112791
4.1	32	71360.6
4.1	48	52955.7
4.2	1	54161.2
4.2	16	56262
4.2	64	50598.9
4.2	47	54754.2
4.4	2	103613
4.4	33	112614
4.4	15	129706
4.5	31	51902.7
4.5	65	44258.9
4.5	80	67518.6
5.1	8	86839.3
5.1	32	68200.2
5.1	40	75144.6
5.2	32	73918
5.2	49	61933
5.2	80	68227.6
5.2	96	74292.6
5.2	128	67699.2
5.4	16	29197.3
5.4	32	46604.4
5.4	47	48514.7
5.4	65	58661.8
5.4	80	91935.9
5.4	97	90114.8
6.1	33	113634
6.1	48	65160.2
6.1	63	70487.7
6.1	96	45033.9
6.1	113	66378.7
6.2	15	52262.8
6.2	31	63145
6.2	49	74050.5
6.3	31	57517.5
6.4	33	63671.8
6.4	48	60129.7
1.6	31	38462.5
1.6	47	22148.9
1.6	80	58661.4
1.6	112	30053.6
1.6	129	18915
1.6	145	18773.1
2.6	99	45051.5
2.6	115	69021.3
2.6	148	45467.8
2.6	178	67654.2
3.5	2	92645.8
3.5	15	75893.5
3.5	31	47848.4
3.5	64	31944.1
3.5	80	32197.6
3.5	95	33781.7
4.6	47	94855.7
4.6	62	81128.5
4.6	79	73956.2
4.6	96	101037
5.5	66	83783.7
5.5	82	64168.3
5.5	97	55034.3
5.5	147	31156.3
5.5	163	42283.8
5.5	178	29849
6.5	48	33742.4
6.5	64	32126.6
6.5	82	50267.4
6.6	68	69671.2
6.6	132	40417.8
